# Supplementary material for: Genetic diversity, population structure, and traditional culture of Camellia reticulata
Source: Ecol Evol. 2017 Sep 21;7(21):8915–26. doi: 10.1002/ece3.3340 (PMC5677478; doi:10.1002/ece3.3340)
Supplement: Supplementary file 2 [file ECE3-7-8915-s002.xlsx]

## Sheet: Jaccard_Flower_data
No.	Code	Sample ID	Latin name	Local name	Location	Flower color	Flower type	Blooming period	P_001	P_002	P_003	P_004	P_005	P_006	P_007	P_008	P_009	P_010	P_011	P_012	P_013	P_014	P_015	P_016	P_017	P_018	P_019	P_020	P_021	P_022	P_023	P_024	P_025	P_026	P_027	P_028	P_029	P_030	P_031	P_032	P_033	P_034	P_035	P_036	P_037	P_038	P_039	P_040	P_041
1	P_001	KIB01	C.reticulata	Chuxiong Dalicha	Kunming	Peach Pink	Double	Early	1	0.924242	0.791304	0.691643	0.747826	0.697947	0.751429	0.7	0.729508	0.775216	0.665722	0.698276	0.674487	0.752941	0.745665	0.731092	0.722527	0.747899	0.681818	0.760355	0.629738	0.860182	0.684211	0.759003	0.723464	0.724234	0.668539	0.763848	0.642229	0.698276	0.724432	0.693989	0.711911	0.726027	0.660274	0.729345	0.657224	0.703601	0.80814	0.81268	0.785294
2	P_002	KIB02	C.reticulata	Zehe	Kunming	Peach Pink	Double	Early	0.924242	1	0.827795	0.688235	0.755952	0.70997	0.769912	0.706371	0.712707	0.773529	0.666667	0.705015	0.696049	0.777439	0.723032	0.723647	0.710306	0.725989	0.692982	0.758308	0.654545	0.901587	0.695157	0.782235	0.745665	0.73639	0.664756	0.799392	0.64759	0.705015	0.711816	0.68144	0.699438	0.70442	0.670423	0.706897	0.672515	0.686275	0.828829	0.838806	0.816514
3	P_003	KIB03	C.reticulata	Damanao	Kunming	Multicolor	Double	Middle	0.791304	0.827795	1	0.708589	0.731118	0.726415	0.756024	0.69209	0.698592	0.792049	0.680723	0.710366	0.685358	0.76875	0.718563	0.694524	0.705714	0.692308	0.677612	0.738462	0.690096	0.81875	0.690058	0.763848	0.696532	0.747774	0.649123	0.763804	0.645963	0.7	0.717262	0.695402	0.647059	0.675978	0.669565	0.692082	0.666667	0.676218	0.928339	0.820669	0.808777
4	P_004	KIB04	C.reticulata	Jinlumingchun	Kunming	Peach Pink	Double	Early	0.691643	0.688235	0.708589	1	0.720635	0.69281	0.662651	0.665689	0.657971	0.68693	0.667722	0.640867	0.629393	0.714744	0.712934	0.693009	0.689552	0.66568	0.659375	0.70607	0.575949	0.71118	0.677914	0.688235	0.721362	0.665672	0.65528	0.7	0.594249	0.732026	0.659574	0.648968	0.657738	0.663743	0.671779	0.70625	0.674121	0.683891	0.694864	0.700599	0.690402
5	P_005	KIB05	C.reticulata	Songzilin	Kunming	Peach Pink	Double	Middle	0.747826	0.755952	0.731118	0.720635	1	0.679245	0.731707	0.673352	0.709302	0.71988	0.655488	0.664634	0.618462	0.71118	0.736025	0.715569	0.758308	0.67341	0.672783	0.702786	0.596273	0.755418	0.675595	0.735294	0.717718	0.718563	0.668693	0.723077	0.599379	0.690402	0.677612	0.701183	0.66087	0.700581	0.669643	0.734568	0.6875	0.681416	0.737952	0.732938	0.729231
6	P_006	KIB06	C.reticulata f. simplex		Kunming	Peach Pink	Semi-double	Early	0.697947	0.70997	0.726415	0.69281	0.679245	1	0.7	0.623188	0.653959	0.70405	0.674194	0.711475	0.640523	0.716612	0.693038	0.684049	0.660714	0.656716	0.649842	0.691318	0.606557	0.702194	0.648318	0.704819	0.675841	0.687117	0.661392	0.729032	0.599349	0.678457	0.735484	0.659639	0.638806	0.659763	0.678125	0.713376	0.648562	0.659574	0.744479	0.707317	0.71885
7	P_007	KIB07	C.reticulata	Saijuban	Kunming	Peach Pink	Semi-double	Late	0.751429	0.769912	0.756024	0.662651	0.731707	0.7	1	0.654596	0.665738	0.760606	0.665663	0.700306	0.629179	0.715596	0.698507	0.689855	0.73607	0.663842	0.667665	0.712538	0.632399	0.743202	0.675439	0.690141	0.672414	0.775076	0.66369	0.727273	0.60061	0.684848	0.677419	0.690751	0.660969	0.70977	0.659884	0.781931	0.671733	0.666667	0.762763	0.741935	0.76
8	P_008	KIB08	C.reticulata	Yushizi	Kunming	Peach Pink	Semi-double	Middle	0.7	0.706371	0.69209	0.665689	0.673352	0.623188	0.654596	1	0.729577	0.676966	0.65407	0.634286	0.57265	0.66763	0.652542	0.69209	0.67033	0.648501	0.830671	0.659942	0.529745	0.69914	0.692529	0.706371	0.684507	0.657459	0.615169	0.646067	0.563584	0.662791	0.637883	0.598404	0.663889	0.655827	0.701449	0.651685	0.64058	0.655556	0.675	0.708683	0.699422
9	P_009	KIB09	C.reticulata	Danjing	Kunming	Peach Pink	Double	Middle	0.729508	0.712707	0.698592	0.657971	0.709302	0.653959	0.665738	0.729577	1	0.678771	0.670554	0.684211	0.597701	0.684058	0.717201	0.727794	0.719101	0.691667	0.707101	0.657143	0.567723	0.696023	0.684659	0.751412	0.67688	0.691877	0.649573	0.695402	0.575145	0.674419	0.68661	0.6759	0.675	0.703601	0.688571	0.691429	0.652174	0.719198	0.705056	0.696133	0.696275
10	P_010	KIB10	C.reticulata	Hedinghong	Kunming	Red	Double	Late	0.775216	0.773529	0.792049	0.68693	0.71988	0.70405	0.760606	0.676966	0.678771	1	0.674699	0.725309	0.653374	0.719512	0.682353	0.693642	0.685552	0.681818	0.661721	0.716463	0.657233	0.746988	0.669565	0.747826	0.705539	0.795107	0.643275	0.736364	0.595166	0.699088	0.686217	0.694524	0.674286	0.708571	0.693215	0.731928	0.636095	0.699708	0.782477	0.787425	0.75841
11	P_011	KIB11	C.reticulata	Erqiao	Kunming	Multicolor	Double	Middle	0.665722	0.666667	0.680723	0.667722	0.655488	0.674194	0.665663	0.65407	0.670554	0.674699	1	0.669811	0.582043	0.664596	0.658537	0.727554	0.657895	0.639535	0.678233	0.666667	0.574132	0.667674	0.701863	0.681287	0.657738	0.673653	0.628049	0.626866	0.582278	0.664577	0.618343	0.613833	0.670659	0.642651	0.674847	0.662614	0.630435	0.661677	0.682635	0.693452	0.677914
12	P_012	KIB12	C.reticulata	Miyilu’	Kunming	Peach Pink	Double	Late	0.698276	0.705015	0.710366	0.640867	0.664634	0.711475	0.700306	0.634286	0.684211	0.725309	0.669811	1	0.668831	0.694969	0.642643	0.654867	0.652174	0.610795	0.641104	0.676012	0.608974	0.692073	0.644776	0.7	0.651917	0.729231	0.607784	0.717868	0.643791	0.66875	0.646707	0.670623	0.602857	0.705357	0.653614	0.702786	0.65	0.675676	0.701807	0.712575	0.708075
13	P_013	KIB13	C.reticulata	Caiyu	Kunming	Peach Pink	Semi-double	Middle	0.674487	0.696049	0.685358	0.629393	0.618462	0.640523	0.629179	0.57265	0.597701	0.653374	0.582043	0.668831	1	0.663462	0.601824	0.610119	0.598837	0.618343	0.589506	0.665595	0.70922	0.703822	0.60423	0.655786	0.63142	0.637462	0.566667	0.783784	0.706714	0.611285	0.615854	0.58309	0.554598	0.58908	0.574405	0.606061	0.607595	0.587021	0.666667	0.657658	0.65109
14	P_014	KIB14	C.reticulata	Chudie	Kunming	Peach Pink	Double	Early	0.752941	0.777439	0.76875	0.714744	0.71118	0.716612	0.715596	0.66763	0.684058	0.719512	0.664596	0.694969	0.663462	1	0.703704	0.689552	0.686217	0.677419	0.698113	0.745981	0.619808	0.806452	0.684848	0.735119	0.671598	0.692537	0.652439	0.738994	0.716216	0.689655	0.68693	0.636888	0.669617	0.67052	0.673716	0.702454	0.676101	0.680597	0.753846	0.722388	0.745283
15	P_015	KIB15	C.reticulata	Jingancha	Kunming	Peach Pink	Double	Middle	0.745665	0.723032	0.718563	0.712934	0.736025	0.693038	0.698507	0.652542	0.717201	0.682353	0.658537	0.642643	0.601824	0.703704	1	0.718563	0.724852	0.676301	0.670732	0.705882	0.579755	0.716012	0.683582	0.723032	0.680352	0.681287	0.671733	0.689759	0.617555	0.714734	0.706061	0.684211	0.688235	0.698551	0.682635	0.716463	0.712025	0.709581	0.735736	0.715543	0.726994
16	P_016	KIB16	C.reticulata	Fozuolian	Kunming	Peach Pink	Double	Middle	0.731092	0.723647	0.694524	0.693009	0.715569	0.684049	0.689855	0.69209	0.727794	0.693642	0.727554	0.654867	0.610119	0.689552	0.718563	1	0.715517	0.68272	0.687688	0.691617	0.583832	0.701754	0.715134	0.71875	0.681948	0.682857	0.668639	0.686217	0.591592	0.669643	0.677326	0.638889	0.704348	0.657459	0.709199	0.687135	0.666667	0.695652	0.706052	0.721264	0.727545
17	P_017	KIB17	C.reticulata	Juban	Kunming	Pink	Double	Early	0.722527	0.710306	0.705714	0.689552	0.758308	0.660714	0.73607	0.67033	0.719101	0.685552	0.657895	0.652174	0.598837	0.686217	0.724852	0.715517	1	0.679666	0.669591	0.673469	0.573099	0.683761	0.706395	0.729577	0.698006	0.728324	0.656069	0.678161	0.594675	0.671554	0.679083	0.711429	0.676966	0.696379	0.681034	0.744048	0.688623	0.6875	0.712251	0.732194	0.718475
18	P_018	KIB18	C.reticulata	Mudankui	Kunming	Peach Pink	Double	Early	0.747899	0.725989	0.692308	0.66568	0.67341	0.656716	0.663842	0.648501	0.691667	0.681818	0.639535	0.610795	0.618343	0.677419	0.676301	0.68272	0.679666	1	0.651163	0.704478	0.568915	0.714286	0.673352	0.673973	0.656425	0.657382	0.722054	0.688953	0.581121	0.682493	0.704678	0.737609	0.736842	0.751445	0.69186	0.719764	0.659763	0.664789	0.703704	0.704225	0.665714
19	P_019	KIB19	C.reticulata	Yushizi	Kunming	Peach Pink	Semi-double	Middle	0.681818	0.692982	0.677612	0.659375	0.672783	0.649842	0.667665	0.830671	0.707101	0.661721	0.678233	0.641104	0.589506	0.698113	0.670732	0.687688	0.669591	0.651163	1	0.684375	0.542945	0.68997	0.708978	0.68314	0.654867	0.651026	0.650307	0.668693	0.594937	0.68239	0.664653	0.611429	0.667656	0.64	0.681957	0.664653	0.647975	0.644118	0.659824	0.675439	0.690184
20	P_020	KIB20	C.reticulata	Manyi	Kunming	Peach Pink	Double	Middle	0.760355	0.758308	0.738462	0.70607	0.702786	0.691318	0.712538	0.659942	0.657143	0.716463	0.666667	0.676012	0.665595	0.745981	0.705882	0.691617	0.673469	0.704478	0.684375	1	0.616613	0.774603	0.676737	0.701754	0.678571	0.720365	0.680124	0.752381	0.651466	0.68652	0.689024	0.662757	0.681548	0.707101	0.665663	0.71517	0.667712	0.662722	0.740061	0.724551	0.725857
21	P_021	KIB21	C.reticulata	Pumencha	Kunming	Peach Pink	Double	Middle	0.629738	0.654545	0.690096	0.575949	0.596273	0.606557	0.632399	0.529745	0.567723	0.657233	0.574132	0.608974	0.70922	0.619808	0.579755	0.583832	0.573099	0.568915	0.542945	0.616613	1	0.649842	0.558559	0.615385	0.585586	0.606061	0.553846	0.638095	0.658451	0.573668	0.555556	0.566372	0.546784	0.58651	0.547904	0.588957	0.559748	0.560831	0.686709	0.656442	0.644444
22	P_022	KIB22	C.reticulata	Zehe	Kunming	Peach Pink	Double	Early	0.860182	0.901587	0.81875	0.71118	0.755418	0.702194	0.743202	0.69914	0.696023	0.746988	0.667674	0.692073	0.703822	0.806452	0.716012	0.701754	0.683761	0.714286	0.68997	0.774603	0.649842	1	0.682353	0.766962	0.734328	0.714706	0.660714	0.794953	0.66879	0.697248	0.699405	0.659091	0.677233	0.702006	0.676471	0.709581	0.678899	0.663793	0.803077	0.79697	0.824281
23	P_023	KIB23	C.reticulata	Xuejiao	Kunming	Multicolor	Semi-double	Middle	0.684211	0.695157	0.690058	0.677914	0.675595	0.648318	0.675439	0.692529	0.684659	0.669565	0.701863	0.644776	0.60423	0.684848	0.683582	0.715134	0.706395	0.673352	0.708978	0.676737	0.558559	0.682353	1	0.680791	0.662824	0.68314	0.668675	0.676558	0.590214	0.674772	0.657895	0.633803	0.646724	0.648045	0.6997	0.667647	0.687307	0.671512	0.69186	0.712209	0.707831
24	P_024	KIB24	C.reticulata	Yunxi	Kunming	Peach Pink	Double	Middle	0.759003	0.782235	0.763848	0.688235	0.735294	0.704819	0.690141	0.706371	0.751412	0.747826	0.681287	0.7	0.655786	0.735119	0.723032	0.71875	0.729577	0.673973	0.68314	0.701754	0.615385	0.766962	0.680791	1	0.711048	0.721591	0.63662	0.741176	0.627976	0.685131	0.706897	0.672176	0.6759	0.685792	0.733918	0.692308	0.702381	0.7151	0.760116	0.780347	0.757396
25	P_025	KIB25	C.reticulata	Yunfeng	Kunming	Peach Pink	Double	Middle	0.723464	0.745665	0.696532	0.721362	0.717718	0.675841	0.672414	0.684507	0.67688	0.705539	0.657738	0.651917	0.63142	0.671598	0.680352	0.681948	0.698006	0.656425	0.654867	0.678571	0.585586	0.734328	0.662824	0.711048	1	0.714286	0.627168	0.708333	0.598187	0.686747	0.66474	0.645251	0.658192	0.673184	0.66185	0.704142	0.634218	0.635854	0.688571	0.723343	0.724551
26	P_026	KIB26	C.reticulata	Fengshancha	Kunming	Peach Pink	Double	Middle	0.724234	0.73639	0.747774	0.665672	0.718563	0.687117	0.775076	0.657459	0.691877	0.795107	0.673653	0.729231	0.637462	0.692537	0.681287	0.682857	0.728324	0.657382	0.651026	0.720365	0.606061	0.714706	0.68314	0.721591	0.714286	1	0.628242	0.719403	0.618902	0.687688	0.690058	0.718023	0.663842	0.678771	0.682216	0.767584	0.64497	0.693642	0.739003	0.749271	0.725373
27	P_027	KIB27	C.reticulata	Tongzimian	Kunming	White	Double	Late	0.668539	0.664756	0.649123	0.65528	0.668693	0.661392	0.66369	0.615169	0.649573	0.643275	0.628049	0.607784	0.566667	0.652439	0.671733	0.668639	0.656069	0.722054	0.650307	0.680124	0.553846	0.660714	0.668675	0.63662	0.627168	0.628242	1	0.669697	0.542683	0.694006	0.717391	0.72561	0.740741	0.740181	0.623529	0.701538	0.659375	0.645161	0.655977	0.657061	0.650746
28	P_028	KIB28	C.reticulata	Caiyu	Kunming	Peach Pink	Semi-double	Middle	0.763848	0.799392	0.763804	0.7	0.723077	0.729032	0.727273	0.646067	0.695402	0.736364	0.626866	0.717868	0.783784	0.738994	0.689759	0.686217	0.678161	0.688953	0.668693	0.752381	0.638095	0.794953	0.676558	0.741176	0.708333	0.719403	0.669697	1	0.625786	0.7125	0.719512	0.687135	0.652299	0.681948	0.66568	0.703927	0.662577	0.692308	0.765244	0.723529	0.751553
29	P_029	KIB29	C.reticulata	Luchengchun	Kunming	Peach Pink	Semi-double	Middle	0.642229	0.64759	0.645963	0.594249	0.599379	0.599349	0.60061	0.563584	0.575145	0.595166	0.582278	0.643791	0.706714	0.716216	0.617555	0.591592	0.594675	0.581121	0.594937	0.651466	0.658451	0.66879	0.590214	0.627976	0.598187	0.618902	0.542683	0.625786	1	0.607029	0.582317	0.564706	0.558824	0.571014	0.579268	0.606811	0.592949	0.601824	0.6231	0.614925	0.616822
30	P_030	KIB30	C.reticulata	Donglincha	Kunming	Peach Pink	Double	Early	0.698276	0.705015	0.7	0.732026	0.690402	0.678457	0.684848	0.662791	0.674419	0.699088	0.664577	0.66875	0.611285	0.689655	0.714734	0.669643	0.671554	0.682493	0.68239	0.68652	0.573668	0.697248	0.674772	0.685131	0.686747	0.687688	0.694006	0.7125	0.607029	1	0.713396	0.685629	0.679641	0.700297	0.684049	0.724138	0.697749	0.696049	0.701807	0.697329	0.713396
31	P_031	KIB31	C.reticulata	Zaomudan	Kunming	Peach Pink	Double	Early	0.724432	0.711816	0.717262	0.659574	0.677612	0.735484	0.677419	0.637883	0.68661	0.686217	0.618343	0.646707	0.615854	0.68693	0.706061	0.677326	0.679083	0.704678	0.664653	0.689024	0.555556	0.699405	0.657895	0.706897	0.66474	0.690058	0.717391	0.719512	0.582317	0.713396	1	0.728358	0.682216	0.717201	0.656891	0.72561	0.679012	0.673469	0.744745	0.719298	0.6997
32	P_032	KIB32	C.reticulata	Xiaoye Mudan	Kunming	Peach Pink	Double	Late	0.693989	0.68144	0.695402	0.648968	0.701183	0.659639	0.690751	0.598404	0.6759	0.694524	0.613833	0.670623	0.58309	0.636888	0.684211	0.638889	0.711429	0.737609	0.611429	0.662757	0.566372	0.659091	0.633803	0.672176	0.645251	0.718023	0.72561	0.687135	0.564706	0.685629	0.728358	1	0.705202	0.797015	0.65616	0.770642	0.643068	0.644258	0.706897	0.69774	0.67341
33	P_033	KIB33	C.reticulata	Biyu	Kunming	Peach Pink	Single	Middle	0.711911	0.699438	0.647059	0.657738	0.66087	0.638806	0.660969	0.663889	0.675	0.674286	0.670659	0.602857	0.554598	0.669617	0.688235	0.704348	0.676966	0.736842	0.667656	0.681548	0.546784	0.677233	0.646724	0.6759	0.658192	0.663842	0.740741	0.652299	0.558824	0.679641	0.682216	0.705202	1	0.73913	0.6793	0.727545	0.646884	0.700581	0.667606	0.682584	0.658046
34	P_034	KIB34	C.reticulata	Dayinhong	Kunming	Pink	Semi-double	Middle	0.726027	0.70442	0.675978	0.663743	0.700581	0.659763	0.70977	0.655827	0.703601	0.708571	0.642651	0.705357	0.58908	0.67052	0.698551	0.657459	0.696379	0.751445	0.64	0.707101	0.58651	0.702006	0.648045	0.685792	0.673184	0.678771	0.740181	0.681948	0.571014	0.700297	0.717201	0.797015	0.73913	1	0.651685	0.784848	0.657895	0.691218	0.691877	0.711485	0.702312
35	P_035	KIB35	C.reticulata	Wujiao Xiuqiu	Kunming	Peach Pink	Double	Middle	0.660274	0.670423	0.669565	0.671779	0.669643	0.678125	0.659884	0.701449	0.688571	0.693215	0.674847	0.653614	0.574405	0.673716	0.682635	0.709199	0.681034	0.69186	0.681957	0.665663	0.547904	0.676471	0.6997	0.733918	0.66185	0.682216	0.623529	0.66568	0.579268	0.684049	0.656891	0.65616	0.6793	0.651685	1	0.676558	0.686335	0.690265	0.686047	0.691643	0.691617
36	P_036	KIB36	C.reticulata	Liuye Yinghong	Kunming	Pink	Semi-double	Early	0.729345	0.706897	0.692082	0.70625	0.734568	0.713376	0.781931	0.651685	0.691429	0.731928	0.662614	0.702786	0.606061	0.702454	0.716463	0.687135	0.744048	0.719764	0.664653	0.71517	0.588957	0.709581	0.667647	0.692308	0.704142	0.767584	0.701538	0.703927	0.606811	0.724138	0.72561	0.770642	0.727545	0.784848	0.676558	1	0.668712	0.678363	0.69883	0.72434	0.730887
37	P_037	KIB37	C.reticulata	Fentongcao	Kunming	Pink	Double	Early	0.657224	0.672515	0.666667	0.674121	0.6875	0.648562	0.671733	0.64058	0.652174	0.636095	0.630435	0.65	0.607595	0.676101	0.712025	0.666667	0.688623	0.659763	0.647975	0.667712	0.559748	0.678899	0.687307	0.702381	0.634218	0.64497	0.659375	0.662577	0.592949	0.697749	0.679012	0.643068	0.646884	0.657895	0.686335	0.668712	1	0.703704	0.668657	0.689552	0.689441
38	P_038	KIB38	C.reticulata	Ruyi	Kunming	Peach Pink	Double	Middle	0.703601	0.686275	0.676218	0.683891	0.681416	0.659574	0.666667	0.655556	0.719198	0.699708	0.661677	0.675676	0.587021	0.680597	0.709581	0.695652	0.6875	0.664789	0.644118	0.662722	0.560831	0.663793	0.671512	0.7151	0.635854	0.693642	0.645161	0.692308	0.601824	0.696049	0.673469	0.644258	0.700581	0.691218	0.690265	0.678363	0.703704	1	0.678063	0.664804	0.668605
39	P_039	KIB39	C.reticulata	Shizitou	Kunming	Peach Pink	Double	Middle	0.80814	0.828829	0.928339	0.694864	0.737952	0.744479	0.762763	0.675	0.705056	0.782477	0.682635	0.701807	0.666667	0.753846	0.735736	0.706052	0.712251	0.703704	0.659824	0.740061	0.686709	0.803077	0.69186	0.760116	0.688571	0.739003	0.655977	0.765244	0.6231	0.701807	0.744745	0.706897	0.667606	0.691877	0.686047	0.69883	0.668657	0.678063	1	0.832827	0.809969
40	P_040	KIB40	C.reticulata	Zipao	Kunming	Red	Double	Middle	0.81268	0.838806	0.820669	0.700599	0.732938	0.707317	0.741935	0.708683	0.696133	0.787425	0.693452	0.712575	0.657658	0.722388	0.715543	0.721264	0.732194	0.704225	0.675439	0.724551	0.656442	0.79697	0.712209	0.780347	0.723343	0.749271	0.657061	0.723529	0.614925	0.697329	0.719298	0.69774	0.682584	0.711485	0.691643	0.72434	0.689552	0.664804	0.832827	1	0.820433
41	P_041	KIB41	C.reticulata	Zhusha Zipao	Kunming	Red	Double	Late	0.785294	0.816514	0.808777	0.690402	0.729231	0.71885	0.76	0.699422	0.696275	0.75841	0.677914	0.708075	0.65109	0.745283	0.726994	0.727545	0.718475	0.665714	0.690184	0.725857	0.644444	0.824281	0.707831	0.757396	0.724551	0.725373	0.650746	0.751553	0.616822	0.713396	0.6997	0.67341	0.658046	0.702312	0.691617	0.730887	0.689441	0.668605	0.809969	0.820433	1
42	P_042	KIB42	C.reticulata	Liuye Yinghong	Kunming	Pink	Semi-double	Early	0.692521	0.698864	0.718935	0.708075	0.730887	0.69375	0.772308	0.691429	0.688385	0.713018	0.669697	0.668675	0.608434	0.70948	0.692537	0.66954	0.745562	0.653521	0.656716	0.685801	0.572289	0.726727	0.669591	0.703704	0.741742	0.790769	0.662687	0.68546	0.589666	0.658683	0.681416	0.689855	0.664756	0.713873	0.663743	0.832797	0.650602	0.665706	0.690751	0.696275	0.722054
43	P_043	KIB43	C.reticulata	Yunzhen	Kunming	Peach Pink	Double	Middle	0.672176	0.68272	0.707101	0.700935	0.697885	0.640244	0.682353	0.714286	0.706052	0.701183	0.688272	0.651652	0.630769	0.676737	0.660767	0.682216	0.669516	0.63764	0.690184	0.678788	0.598765	0.689349	0.733945	0.68272	0.709199	0.710059	0.621701	0.693694	0.596923	0.671733	0.650146	0.626404	0.648571	0.636111	0.676558	0.679525	0.633634	0.65896	0.688953	0.704348	0.715152
44	P_044	KIB44	C.reticulata	Dalicha	Kunming	Peach Pink	Double	Early	0.734756	0.765079	0.733119	0.602524	0.632399	0.618123	0.648148	0.598837	0.596542	0.678125	0.58567	0.646302	0.79562	0.717608	0.605505	0.604167	0.583815	0.626866	0.60815	0.691803	0.764706	0.80678	0.593373	0.664671	0.640244	0.626506	0.56535	0.691318	0.761905	0.605016	0.585586	0.563584	0.576023	0.597101	0.582583	0.614679	0.596215	0.567251	0.707547	0.708075	0.697749
45	P_045	KIB45	C.reticulata	Baiyi Zaotaohong	Kunming	Peach Pink	Double	Early	0.682584	0.71345	0.724242	0.735484	0.709877	0.68254	0.693694	0.681159	0.654391	0.718182	0.648318	0.720635	0.683871	0.731013	0.702454	0.658892	0.67052	0.652299	0.655488	0.727848	0.624204	0.759375	0.673653	0.708455	0.700599	0.706587	0.656535	0.742947	0.632588	0.720635	0.650888	0.659884	0.621083	0.708824	0.662687	0.690909	0.685535	0.684524	0.695266	0.715976	0.732919
46	P_046	KIB46	C.reticulata	Hentiangao	Kunming	Peach Pink	Double	Late	0.747899	0.735795	0.731778	0.690691	0.743976	0.692073	0.722222	0.70904	0.715493	0.696275	0.673591	0.662757	0.623145	0.697329	0.736527	0.726744	0.713068	0.690141	0.690476	0.714715	0.597015	0.72434	0.682997	0.730878	0.749263	0.729651	0.691395	0.69883	0.614458	0.6875	0.684971	0.655556	0.659218	0.692737	0.662857	0.719764	0.694864	0.664789	0.723343	0.728571	0.735119
56	P_047	KIB56	C.reticulata	Chuxiongcha	Kunming	Peach Pink	Double	Middle	0.67033	0.657382	0.642045	0.627976	0.651026	0.628399	0.623229	0.618132	0.638122	0.655172	0.621302	0.639881	0.566372	0.630499	0.668639	0.596685	0.648876	0.707602	0.6	0.656716	0.526471	0.657971	0.60452	0.639118	0.639205	0.621849	0.689024	0.632948	0.561562	0.674772	0.677515	0.731343	0.7	0.777108	0.626437	0.723404	0.626866	0.633523	0.667622	0.673295	0.634006
57	P_048	KIB57	C.reticulata	Shizitou	Kunming	Peach Pink	Double	Early	0.801676	0.810888	0.904025	0.687861	0.719198	0.719403	0.737892	0.705722	0.702703	0.776812	0.661932	0.689655	0.651163	0.728863	0.70255	0.684932	0.709589	0.660428	0.659155	0.710983	0.674699	0.79646	0.6759	0.780282	0.719888	0.740113	0.628099	0.744928	0.619186	0.665722	0.715909	0.67663	0.635638	0.672	0.661157	0.677778	0.634831	0.667575	0.875758	0.825073	0.797619
47	P_049	KIB47	C.reticulata	Zipao	Kunming	Peach Pink	Double	Early	0.802326	0.806548	0.755952	0.757862	0.721557	0.679878	0.681034	0.688202	0.713881	0.714286	0.656805	0.690691	0.66055	0.737003	0.719403	0.730205	0.687324	0.702857	0.683582	0.728659	0.599398	0.80805	0.70088	0.74928	0.747774	0.698276	0.654971	0.748485	0.626911	0.716463	0.707965	0.644444	0.671388	0.691011	0.665706	0.697947	0.682779	0.71137	0.731778	0.752187	0.781538
48	P_050	KIB48	C.reticulata	Dandinghe	Kunming	Peach Pink	Double	Middle	0.759887	0.723164	0.754438	0.672619	0.7	0.689024	0.739645	0.650273	0.679558	0.900322	0.651026	0.6997	0.629851	0.694362	0.697947	0.675141	0.695775	0.706553	0.648256	0.701493	0.638037	0.71137	0.651558	0.703911	0.696275	0.762611	0.668622	0.710914	0.587537	0.694611	0.706745	0.744868	0.713873	0.733524	0.664756	0.768997	0.637427	0.680912	0.750733	0.740634	0.716814
49	P_051	KIB49	C.reticulata	Maye Taohong	Kunming	Red	Semi-double	Early	0.686111	0.663866	0.648571	0.659574	0.672619	0.655385	0.625	0.60218	0.662921	0.647564	0.637725	0.646707	0.563422	0.637168	0.711246	0.658046	0.669516	0.714706	0.611111	0.663664	0.546269	0.659884	0.615385	0.659218	0.655172	0.66092	0.701538	0.639535	0.572727	0.702786	0.694611	0.754545	0.727545	0.752976	0.64723	0.704819	0.653495	0.65896	0.66954	0.689655	0.669617
50	P_052	KIB50	C.reticulata	Jiejiegao	Kunming	Red	Double	Middle	0.668571	0.655072	0.658683	0.665605	0.673913	0.629747	0.653614	0.686567	0.693452	0.682927	0.684887	0.631579	0.584375	0.678233	0.666667	0.668675	0.680597	0.632653	0.697749	0.68038	0.561514	0.675841	0.684211	0.684366	0.665663	0.681818	0.645963	0.674923	0.584665	0.683706	0.645455	0.625731	0.668675	0.635838	0.667692	0.670769	0.648734	0.674772	0.655786	0.652047	0.686335
51	P_053	KIB51	C.reticulata	Dalicha	Kunming	Peach Pink	Semi-double	Late	0.862385	0.892063	0.820755	0.707165	0.768025	0.719745	0.760736	0.700288	0.706897	0.759146	0.694444	0.703704	0.699681	0.832237	0.733129	0.723214	0.699422	0.720588	0.712074	0.776358	0.640379	0.955631	0.693452	0.77381	0.725373	0.731343	0.671687	0.791139	0.680645	0.703704	0.695522	0.674352	0.68314	0.708092	0.6875	0.726444	0.695652	0.66474	0.799383	0.804281	0.814696
52	P_054	KIB52	C.reticulata	Yunzhen	Kunming	Peach Pink	Double	Middle	0.687671	0.70339	0.71345	0.68693	0.699405	0.652568	0.688953	0.720461	0.731988	0.722714	0.700306	0.673653	0.633333	0.678571	0.687316	0.688761	0.690341	0.653631	0.686747	0.680597	0.592145	0.70088	0.745455	0.713068	0.710526	0.736686	0.628986	0.715569	0.6	0.688822	0.681287	0.656338	0.660057	0.661111	0.703264	0.686217	0.650746	0.680115	0.705202	0.725434	0.726727
53	P_055	KIB53	C.reticulata	Jinpaohong	Kunming	Peach Pink	Double	Early	0.638122	0.629213	0.603989	0.612121	0.630952	0.597561	0.608069	0.572603	0.632768	0.602857	0.576923	0.60961	0.554217	0.59587	0.648649	0.590395	0.648415	0.703593	0.584071	0.621622	0.508982	0.614493	0.58	0.611111	0.648094	0.62536	0.689655	0.622419	0.539634	0.669782	0.682927	0.722561	0.690691	0.731928	0.630178	0.672727	0.620795	0.609195	0.624642	0.630682	0.609329
54	P_056	KIB54	C.reticulata	Tuanye Diechi	Kunming	Peach Pink	Double	Middle	0.728532	0.697222	0.697143	0.66568	0.718101	0.681818	0.682857	0.6759	0.701117	0.68661	0.724771	0.667647	0.594752	0.667638	0.731343	0.706897	0.713068	0.657459	0.680473	0.689349	0.573529	0.68	0.697674	0.683196	0.679887	0.680791	0.656977	0.693878	0.595238	0.707831	0.704678	0.655556	0.68272	0.674033	0.672414	0.689855	0.65	0.70317	0.708571	0.694678	0.684971
55	P_057	KIB55	C.reticulata	Shuimeiren	Kunming	Peach Pink	Double	Middle	0.765714	0.779412	0.781818	0.719136	0.715569	0.694444	0.704678	0.721264	0.70339	0.708455	0.665672	0.669643	0.61976	0.736196	0.713433	0.719298	0.700855	0.659218	0.697885	0.733129	0.607903	0.790769	0.710059	0.774194	0.721408	0.722222	0.634783	0.721557	0.640867	0.669643	0.682216	0.634349	0.675214	0.66205	0.709199	0.697059	0.661677	0.690751	0.751479	0.746356	0.775385
58	P_058	YL58	C.janponica		Kunming	Peach Pink	Semi-double	Early	0.466667	0.442577	0.447674	0.459375	0.446108	0.480645	0.45	0.466859	0.465714	0.47619	0.471698	0.440367	0.413793	0.442424	0.453453	0.460411	0.456897	0.478006	0.475	0.475155	0.376176	0.451327	0.47432	0.463068	0.483582	0.480712	0.47205	0.452096	0.401274	0.471875	0.498462	0.445087	0.473373	0.457143	0.459459	0.480243	0.462264	0.477612	0.459302	0.458453	0.449405
59	P_059	YL59	C.reticulata	Dalicha	Kunming	Peach Pink	Double	Early	0.70977	0.706745	0.722561	0.66875	0.692308	0.696774	0.651917	0.617978	0.652422	0.690691	0.641104	0.650307	0.593846	0.675926	0.674772	0.656891	0.668605	0.735562	0.623494	0.69906	0.591195	0.72	0.627566	0.677233	0.639535	0.669617	0.73955	0.688073	0.569659	0.713376	0.736677	0.8	0.712121	0.769939	0.636095	0.73125	0.657321	0.648094	0.745399	0.719403	0.699387
60	P_060	YL60	C.reticulata	Fengshancha	Kunming	Peach Pink	Double	Early	0.724796	0.712707	0.732759	0.648415	0.684814	0.683582	0.670391	0.628647	0.688525	0.69774	0.605042	0.636364	0.593123	0.66	0.673295	0.661157	0.68595	0.755043	0.607242	0.676301	0.595308	0.710602	0.638122	0.693989	0.653846	0.682451	0.707965	0.690544	0.561605	0.669565	0.73607	0.827795	0.727794	0.787791	0.655462	0.725948	0.642651	0.652893	0.754335	0.739377	0.677054
61	P_061	YL61	C.reticulata	Jingancha	Kunming	Peach Pink	Double	Early	0.739612	0.737288	0.718391	0.712991	0.740299	0.683735	0.708934	0.686981	0.726761	0.702857	0.665689	0.679412	0.630178	0.709199	0.877814	0.723343	0.754335	0.654795	0.672515	0.696165	0.580645	0.73607	0.709302	0.762178	0.750733	0.711429	0.649425	0.715543	0.61194	0.699405	0.686782	0.657459	0.684507	0.685083	0.718475	0.701449	0.696697	0.695157	0.729885	0.755043	0.74184
62	P_062	JD62	C.reticulata	Shizitou	Kunming	Peach Pink	Double	Middle	0.540785	0.577778	0.610738	0.532423	0.55	0.541958	0.542208	0.496951	0.513761	0.551948	0.505017	0.504983	0.438538	0.547297	0.548173	0.504702	0.537736	0.509317	0.508306	0.538721	0.431973	0.569536	0.530945	0.529231	0.511041	0.536741	0.5	0.546358	0.425676	0.55137	0.53268	0.525316	0.518987	0.504587	0.519481	0.527687	0.525597	0.509494	0.613333	0.563694	0.584459
63	P_063	JD63	C.reticulata	Shizitou	Kunming	Peach Pink	Double	Middle	0.774929	0.810089	0.912903	0.667656	0.715134	0.73125	0.734513	0.691877	0.707865	0.774775	0.675595	0.70997	0.649547	0.756923	0.697947	0.675141	0.695775	0.673184	0.677515	0.706587	0.663551	0.795107	0.699708	0.778426	0.68661	0.736842	0.639769	0.757576	0.62614	0.689552	0.727003	0.690341	0.620219	0.662088	0.66954	0.677233	0.647059	0.648045	0.889241	0.808383	0.790769
64	P_064	JD64	C.reticulata	Dalicha	Kunming	Peach Pink	Double	Early	0.697548	0.675824	0.651811	0.667656	0.65616	0.639053	0.665722	0.641304	0.674931	0.669492	0.641399	0.59887	0.555556	0.659884	0.702941	0.656425	0.67688	0.751462	0.653061	0.676471	0.547826	0.66289	0.628492	0.666667	0.649025	0.654596	0.734756	0.643059	0.555233	0.679525	0.686957	0.719653	0.802432	0.738506	0.674352	0.716814	0.632653	0.676136	0.667598	0.650273	0.639437
65	P_065	HLT65	C.reticulata	Zaotaohong	Kunming	Peach Pink	Double	Early	0.747945	0.7507	0.707865	0.677326	0.723837	0.678466	0.727794	0.668464	0.720994	0.721591	0.637394	0.708824	0.630814	0.679083	0.6875	0.688889	0.709141	0.673025	0.639437	0.725664	0.605263	0.72	0.684507	0.721763	0.705056	0.710674	0.668571	0.734694	0.571429	0.674352	0.691218	0.671233	0.661202	0.736695	0.646409	0.691218	0.647564	0.699438	0.714286	0.733894	0.725434
66	P_066	HLT66	C.reticulata	Zaotaohong	Kunming	Peach Pink	Double	Early	0.706199	0.69863	0.698592	0.687316	0.739645	0.663717	0.733333	0.677596	0.683924	0.69774	0.641834	0.669565	0.611594	0.66954	0.673295	0.689076	0.74359	0.668493	0.648571	0.70088	0.6	0.710602	0.684659	0.707989	0.75	0.735632	0.640227	0.700288	0.584302	0.655172	0.681818	0.680556	0.661157	0.694215	0.655462	0.756677	0.647399	0.685393	0.686111	0.729577	0.725948
67	P_067	DLZG67	C.japonica		Dali	Peach Pink	Double	Late	0.463687	0.451705	0.452941	0.451411	0.460366	0.463023	0.442478	0.463768	0.450142	0.455621	0.477707	0.454829	0.40566	0.443425	0.472393	0.427746	0.445402	0.470588	0.4625	0.462733	0.359375	0.461078	0.457831	0.45584	0.45858	0.464497	0.464174	0.466463	0.401929	0.459375	0.490741	0.458824	0.465875	0.462428	0.438806	0.459215	0.468153	0.483384	0.464706	0.442857	0.463636
68	P_068	DLZG68	C.reticulata	Yudai Zipao	Dali	Red	Double	Early	0.678977	0.680233	0.669643	0.625767	0.63964	0.626168	0.635294	0.597765	0.613445	0.658754	0.599398	0.608434	0.56231	0.633333	0.652568	0.630814	0.623932	0.733945	0.587537	0.640244	0.530488	0.666667	0.606414	0.628169	0.604585	0.628986	0.710191	0.640719	0.538226	0.66875	0.713396	0.737654	0.684685	0.736364	0.619469	0.697531	0.624615	0.603448	0.686567	0.722892	0.666667
69	P_069	DLZG69	C.reticulata	Songzike	Dali	Peach Pink	Double	Late	0.590395	0.566952	0.591045	0.593651	0.628931	0.563291	0.6	0.567723	0.579251	0.585075	0.581761	0.586207	0.62	0.601881	0.626959	0.581602	0.737179	0.628399	0.589342	0.613924	0.623288	0.587349	0.599388	0.58046	0.573964	0.598802	0.605678	0.580547	0.637931	0.606349	0.606154	0.621212	0.600601	0.636637	0.574018	0.673077	0.592357	0.5727	0.593472	0.60472	0.59633
70	P_070	DLZG70	C.japonica	Lakao	Dali	Peach Pink	Double	Middle	0.388571	0.39528	0.390244	0.41196	0.4	0.442907	0.383436	0.419453	0.393491	0.401235	0.410596	0.411184	0.354305	0.395498	0.398734	0.386018	0.383929	0.391566	0.419142	0.401294	0.31457	0.397516	0.420382	0.383041	0.408669	0.414861	0.402597	0.401899	0.353741	0.406557	0.412698	0.383686	0.386018	0.388724	0.414013	0.403785	0.41	0.420063	0.402439	0.406627	0.412698
71	P_071	DLZG71	C.japonica	Liexiang	Dali	White	Double	Middle	0.473684	0.487106	0.494048	0.46729	0.471299	0.498382	0.483582	0.461538	0.464589	0.506024	0.475	0.475155	0.435331	0.46789	0.496933	0.472141	0.464183	0.494118	0.460123	0.487578	0.419872	0.47619	0.477477	0.495677	0.469208	0.483776	0.484472	0.481818	0.409524	0.493711	0.524845	0.495549	0.472141	0.498542	0.471471	0.492401	0.503205	0.471976	0.497041	0.495627	0.515432
72	P_072	DLZG72	C.japonica		Dali	White	Double	Middle	0.454802	0.455072	0.465257	0.478827	0.477987	0.471947	0.458967	0.480597	0.470588	0.468085	0.472492	0.426791	0.40836	0.46519	0.481132	0.443452	0.452941	0.483384	0.485437	0.476038	0.378641	0.473846	0.466049	0.463557	0.47561	0.472727	0.472843	0.470405	0.404605	0.477419	0.485893	0.484756	0.48773	0.479167	0.442073	0.48125	0.477124	0.460606	0.464072	0.446064	0.485893
73	P_073	DLZG73	C.japonica	Tianxiangshui	Dali	White	Double	Middle	0.445983	0.446023	0.447059	0.440625	0.46319	0.451923	0.440828	0.445402	0.440341	0.471471	0.430341	0.42638	0.390625	0.441718	0.452888	0.451327	0.431429	0.469027	0.442724	0.465625	0.361635	0.450746	0.434524	0.446023	0.448378	0.44152	0.453416	0.438438	0.377778	0.462264	0.48	0.452941	0.447059	0.456647	0.458967	0.44012	0.443396	0.438235	0.458824	0.449568	0.466463
74	P_074	DLZG74	C.reticulata	Zipao Yudai	Dali	Red	Double	Middle	0.742938	0.745665	0.731563	0.66967	0.682353	0.665653	0.672414	0.638356	0.649315	0.695652	0.628655	0.632653	0.597633	0.671598	0.705357	0.686782	0.678873	0.754438	0.626087	0.688623	0.576119	0.713864	0.639205	0.682451	0.655367	0.661017	0.732308	0.673469	0.583832	0.686747	0.73494	0.758209	0.731563	0.766962	0.628895	0.719403	0.663664	0.640449	0.748521	0.806647	0.724551
75	P_075	DLZG75	C.reticulata	Zhusha Zipao	Dali	Red	Double	Late	0.720117	0.748485	0.744548	0.684713	0.687307	0.669872	0.697248	0.679412	0.642857	0.70122	0.640867	0.65528	0.618297	0.68652	0.674847	0.681682	0.663743	0.645349	0.658385	0.694006	0.600639	0.769968	0.661631	0.687135	0.72	0.669643	0.649231	0.70405	0.588608	0.686709	0.67378	0.652941	0.637427	0.672515	0.621302	0.689231	0.636646	0.619186	0.735385	0.740854	0.87372
76	P_076	DLZG76	C.reticulata	Damana	Dali	Multicolor	Double	Middle	0.724928	0.747774	0.738602	0.71746	0.940767	0.670846	0.718182	0.680115	0.691643	0.706587	0.642424	0.646526	0.60061	0.708075	0.74375	0.697329	0.744745	0.67052	0.674847	0.704969	0.583333	0.746914	0.687688	0.732353	0.725076	0.710448	0.665653	0.699088	0.591331	0.687307	0.679641	0.683284	0.662791	0.692754	0.676647	0.710366	0.689655	0.683432	0.73494	0.719764	0.715596
77	P_077	DLZG77	C.reticulata	Shizitou	Dali	Peach Pink	Double	Middle	0.684971	0.666667	0.712074	0.657143	0.640244	0.647436	0.670732	0.62536	0.6	0.824503	0.619195	0.638629	0.648208	0.654206	0.628399	0.636095	0.610315	0.639296	0.621538	0.671924	0.641196	0.677914	0.625749	0.642651	0.672727	0.69419	0.60303	0.682243	0.612378	0.64375	0.622754	0.627566	0.607558	0.637681	0.644377	0.67284	0.580547	0.627219	0.687879	0.673591	0.688474
78	P_078	DLZG78	C.reticulata	Hehua Xianzi	Dali	Pink	Double	Middle	0.674221	0.690058	0.705167	0.720779	0.68	0.636364	0.64497	0.653179	0.659942	0.683735	0.659375	0.608434	0.576687	0.668731	0.688272	0.664688	0.686391	0.672566	0.661491	0.670807	0.549383	0.702454	0.674772	0.685131	0.681682	0.697885	0.61747	0.655589	0.557276	0.658385	0.651652	0.627168	0.654867	0.651297	0.653614	0.671733	0.64486	0.665672	0.696697	0.682353	0.697531
79	P_079	DLZG79	C.reticulata	Manaosong	Dali	Multicolor	Double	Middle	0.796562	0.816568	0.913462	0.6997	0.727003	0.716923	0.730994	0.693593	0.704735	0.776119	0.667647	0.701493	0.676829	0.742424	0.704678	0.686441	0.692737	0.679666	0.664723	0.703264	0.660494	0.807339	0.672365	0.759312	0.722543	0.733333	0.632479	0.748503	0.623494	0.671554	0.71345	0.682584	0.622283	0.663934	0.661932	0.679083	0.634783	0.654596	0.860681	0.804154	0.786585
80	P_080	DLZG80	C.reticulata	Zhangjiacha	Dali	Peach Pink	Semi-double	Middle	0.766197	0.774566	0.836923	0.669617	0.716814	0.754717	0.715942	0.647696	0.7	0.755162	0.712991	0.764706	0.656627	0.721557	0.680115	0.696023	0.692737	0.661157	0.645533	0.693215	0.655385	0.743363	0.66289	0.759312	0.693182	0.728324	0.614085	0.738095	0.608955	0.666667	0.718475	0.682584	0.626703	0.673077	0.666667	0.703488	0.630058	0.645429	0.854938	0.79351	0.76506
81	P_081	DLZG81	C.japonica	Qiwang	Dali	Multicolor	Double	Middle	0.458333	0.450425	0.468843	0.459119	0.454545	0.485342	0.454006	0.479532	0.469741	0.467262	0.47619	0.453416	0.404389	0.464396	0.489164	0.451613	0.478006	0.469208	0.474843	0.475	0.366771	0.464072	0.478659	0.471264	0.461538	0.48503	0.485804	0.465046	0.405145	0.476341	0.5125	0.479167	0.477612	0.469565	0.468085	0.489231	0.480769	0.490909	0.471976	0.462428	0.484663
82	P_082	DLZG82	C.reticulata	Hedinghong	Dali	Peach Pink	Double	Late	0.774648	0.798834	0.863354	0.678466	0.735905	0.758621	0.734694	0.660326	0.708333	0.779762	0.701493	0.746951	0.670695	0.730539	0.693642	0.704545	0.710674	0.674033	0.65896	0.712166	0.664615	0.767857	0.671388	0.772989	0.706553	0.742029	0.631728	0.757485	0.613095	0.670554	0.717201	0.695775	0.639344	0.667575	0.661017	0.692529	0.634006	0.658333	0.864198	0.813056	0.779456
83	P_083	DLZG83	C.reticulata	Yongchangcha	Dali	Peach Pink	Double	Middle	0.840237	0.856707	0.78852	0.710366	0.743202	0.696319	0.752239	0.69382	0.724432	0.740413	0.677612	0.676558	0.651515	0.764706	0.730539	0.715942	0.717143	0.684507	0.679525	0.724242	0.629969	0.825545	0.696793	0.770349	0.738235	0.69914	0.670588	0.765244	0.643077	0.691617	0.69883	0.663866	0.653631	0.691877	0.661891	0.69883	0.66369	0.668555	0.784431	0.794643	0.787692
84	P_084	DLZG84	C.japonica	Yanzhilian	Dali	Peach Pink	Double	Middle	0.387187	0.389685	0.405405	0.418831	0.402477	0.439597	0.398792	0.404692	0.4	0.407855	0.436066	0.404459	0.345048	0.402516	0.423197	0.401198	0.390671	0.423423	0.425806	0.408228	0.323625	0.4	0.42236	0.393678	0.415152	0.421212	0.427653	0.4	0.357616	0.427184	0.446203	0.402985	0.409639	0.399417	0.407407	0.419255	0.42623	0.409091	0.404762	0.404692	0.419255
85	P_085	DLZG85	C.reticulata	Chuxiongcha	Dali	Peach Pink	Double	Early	0.765896	0.790419	0.771341	0.746032	0.741538	0.688474	0.719403	0.72093	0.698006	0.743976	0.690184	0.69419	0.679245	0.763407	0.712991	0.693878	0.690544	0.672365	0.697248	0.749216	0.641509	0.808176	0.674487	0.753666	0.746988	0.716814	0.652819	0.742331	0.644654	0.689024	0.666667	0.63764	0.664756	0.708934	0.693452	0.722054	0.680982	0.67052	0.762048	0.767164	0.775701
86	P_086	DLYE86	C.reticulata	Zaotaohong	Dali	Peach Pink	Double	Middle	0.602817	0.584046	0.576023	0.617834	0.597561	0.597444	0.579882	0.566952	0.605797	0.602985	0.575851	0.570552	0.504587	0.590769	0.625387	0.599407	0.626113	0.703125	0.598131	0.6125	0.46789	0.58631	0.598187	0.593123	0.577713	0.583578	0.683007	0.584337	0.498442	0.641026	0.634675	0.674923	0.66358	0.71118	0.606707	0.65	0.616613	0.6	0.592375	0.603499	0.595166
87	P_087	DLYE87	C.reticulata	Dalicha	Dali	Peach Pink	Double	Middle	0.885542	0.915625	0.81155	0.691617	0.75	0.698171	0.738235	0.70028	0.721127	0.736842	0.659824	0.693452	0.684049	0.766154	0.716814	0.712644	0.694678	0.695775	0.681416	0.746951	0.632219	0.928105	0.688761	0.761494	0.75	0.715517	0.653179	0.788344	0.660494	0.673529	0.690751	0.65651	0.664804	0.684211	0.654391	0.690751	0.651026	0.66573	0.796407	0.801187	0.805556
88	P_088	DLYE88	C.reticulata	Dalicha	Dali	Peach Pink	Double	Middle	0.698667	0.686486	0.644986	0.645714	0.658263	0.641618	0.662983	0.721448	0.718232	0.689944	0.702065	0.647727	0.586402	0.657224	0.670423	0.70028	0.692308	0.652291	0.66	0.654391	0.535014	0.660221	0.705714	0.728532	0.683333	0.688889	0.614958	0.673239	0.555241	0.666667	0.65097	0.615385	0.676796	0.663978	0.70977	0.664804	0.644699	0.701408	0.660326	0.711911	0.688385
89	P_089	DLYE89	C.japonica		Dali	Peach Pink	Semi-double	Middle	0.586592	0.576705	0.573099	0.564815	0.565868	0.579114	0.544928	0.568571	0.58	0.553623	0.544073	0.52994	0.510769	0.563636	0.578313	0.55942	0.594752	0.563218	0.585139	0.551205	0.469325	0.569322	0.566766	0.56338	0.552023	0.562319	0.548193	0.571856	0.458967	0.572308	0.573134	0.542857	0.563953	0.558074	0.551622	0.582583	0.553846	0.58284	0.575581	0.550847	0.582583
90	P_090	DLYE90	C.reticulata	Damanao	Dali	Peach Pink	Double	Middle	0.790368	0.820588	0.887147	0.679412	0.74184	0.753894	0.745614	0.674863	0.723464	0.775148	0.702381	0.73716	0.671687	0.741742	0.704348	0.710227	0.725989	0.679558	0.6793	0.718101	0.66055	0.784431	0.68661	0.778736	0.712251	0.752907	0.637394	0.763473	0.623881	0.676385	0.733138	0.696629	0.640327	0.673025	0.666667	0.698276	0.639769	0.65928	0.88785	0.829851	0.790909
91	P_091	DLST91	C.reticulata	Dalicha	Dali	Peach Pink	Semi-double	Middle	0.843931	0.838235	0.804154	0.682216	0.733918	0.698507	0.713068	0.691257	0.716253	0.766764	0.680233	0.674352	0.645161	0.728614	0.711816	0.698324	0.723464	0.705556	0.686957	0.735905	0.62426	0.797015	0.679775	0.790831	0.734286	0.720339	0.668571	0.760355	0.617647	0.708824	0.735465	0.699164	0.688889	0.707989	0.674157	0.705714	0.652299	0.689944	0.810651	0.799419	0.761062
92	P_092	DLST92	C.reticulata	Dalicha	Dali	Peach Pink	Semi-double	Middle	0.703504	0.69589	0.66759	0.664723	0.681948	0.651026	0.658333	0.639037	0.654155	0.690141	0.620397	0.652299	0.594828	0.638418	0.68	0.658402	0.678571	0.732194	0.636364	0.692982	0.560345	0.669468	0.667606	0.672973	0.683473	0.675	0.751515	0.682857	0.558739	0.676385	0.70317	0.760933	0.7151	0.800587	0.643454	0.69341	0.658892	0.677871	0.688022	0.707521	0.678977
93	P_093	DLST93	C.reticulata	Dalicha	Dali	Peach Pink	Double	Middle	0.644118	0.649547	0.700965	0.632787	0.616352	0.655405	0.6375	0.551724	0.576812	0.641745	0.604502	0.608974	0.656357	0.656863	0.629747	0.588589	0.60119	0.656347	0.581761	0.681063	0.65493	0.655063	0.606811	0.615385	0.595166	0.625767	0.63961	0.653846	0.635417	0.640523	0.676375	0.669811	0.60303	0.639394	0.58104	0.654952	0.620915	0.556213	0.708333	0.671827	0.654952
94	P_094	DLM94	C.reticulata	Hentiangao	Dali	Peach Pink	Double	Late	0.707317	0.70442	0.690141	0.668622	0.720588	0.664688	0.690341	0.716292	0.708333	0.670391	0.637931	0.646552	0.607558	0.67052	0.688761	0.699717	0.691667	0.642276	0.678363	0.66763	0.568116	0.702006	0.671388	0.728291	0.751462	0.707386	0.659942	0.681948	0.584795	0.651297	0.659155	0.631436	0.608579	0.654054	0.637883	0.682857	0.653061	0.644628	0.67313	0.70195	0.712209
95	P_095	EL95	C.reticulata	Yanhe Dandinghe	Chuxiong	Red	Double	Early	0.639037	0.617251	0.584239	0.618768	0.6	0.595308	0.610028	0.631868	0.679775	0.609418	0.621701	0.616279	0.531429	0.598291	0.639769	0.65625	0.649025	0.712209	0.657738	0.613833	0.501433	0.589532	0.685294	0.626016	0.616667	0.608815	0.70948	0.601124	0.548673	0.66967	0.672515	0.700581	0.704678	0.739766	0.655072	0.653179	0.627219	0.661891	0.595109	0.618529	0.588889
96	P_096	EL96	C.reticulata	Dayinghong	Chuxiong	Pink	Double	Middle	0.700549	0.683333	0.673295	0.660714	0.678363	0.671733	0.678161	0.630435	0.663912	0.706395	0.634503	0.672619	0.589443	0.643478	0.671512	0.663842	0.679775	0.765579	0.622478	0.669617	0.568047	0.675287	0.630986	0.67867	0.670455	0.680912	0.749226	0.674419	0.552632	0.682635	0.720238	0.812883	0.727273	0.872274	0.634561	0.767584	0.630499	0.655367	0.684659	0.704545	0.67052
97	P_097	EL97	C.reticulata	Xiyinchun	Chuxiong	Peach Pink	Double	Early	0.706371	0.70339	0.698551	0.728972	0.735562	0.677914	0.684058	0.667598	0.722063	0.682997	0.649852	0.629738	0.594675	0.698795	0.733333	0.693642	0.719653	0.667606	0.666667	0.651026	0.573134	0.686047	0.669565	0.742775	0.705539	0.66289	0.657817	0.690265	0.590361	0.699088	0.686217	0.642458	0.679083	0.665738	0.708333	0.701183	0.691131	0.719764	0.700288	0.715517	0.706231
98	P_098	EL98	C.reticulata	Dandinghe	Chuxiong	Red	Double	Middle	0.779037	0.74221	0.758824	0.6875	0.72997	0.70948	0.749263	0.659401	0.698061	0.8625	0.670588	0.730303	0.644776	0.699115	0.71261	0.684507	0.70028	0.730659	0.657971	0.716418	0.648318	0.730994	0.665722	0.717877	0.715517	0.756598	0.683284	0.730769	0.602374	0.704478	0.731563	0.764706	0.718391	0.783626	0.655367	0.806154	0.64723	0.7	0.770588	0.760116	0.736686
99	P_099	EL99	C.reticulata	Jinrui Furong	Chuxiong	Peach Pink	Double	Early	0.677966	0.703812	0.703927	0.697452	0.684049	0.656151	0.688822	0.676385	0.692982	0.687688	0.673981	0.657407	0.590769	0.71519	0.697531	0.698795	0.685294	0.691395	0.729904	0.685358	0.578125	0.696049	0.668675	0.688953	0.680597	0.686567	0.671827	0.695385	0.591195	0.704762	0.655689	0.64058	0.698795	0.6793	0.698462	0.696319	0.691083	0.710366	0.68546	0.671512	0.680851
100	P_100	EL100	C.reticulata	Zaotaohong	Chuxiong	Peach Pink	Semi-double	Early	0.621918	0.617318	0.60114	0.594595	0.627976	0.599388	0.600575	0.587258	0.616246	0.618497	0.58806	0.601796	0.52819	0.574344	0.616519	0.605714	0.626781	0.716012	0.562682	0.623494	0.497024	0.606936	0.6	0.617318	0.602857	0.594901	0.71885	0.59593	0.513514	0.62614	0.659639	0.730061	0.657817	0.77709	0.598837	0.674772	0.607903	0.62029	0.612536	0.632479	0.625369
101	P_101	EL101	C.reticulata	Yanhe	Chuxiong	Peach Pink	Double	Middle	0.677596	0.678771	0.678161	0.701538	0.683432	0.631737	0.668588	0.739766	0.677871	0.625698	0.663664	0.609827	0.565598	0.677612	0.661808	0.717647	0.679887	0.634349	0.696049	0.669643	0.544118	0.685131	0.668605	0.683473	0.680115	0.638655	0.595442	0.640805	0.57485	0.643068	0.618644	0.575269	0.635854	0.597855	0.677419	0.656069	0.639881	0.655271	0.665722	0.671348	0.675439
102	P_102	EL102	C.japonica	Liexiang	Chuxiong	White	Double	Middle	0.493113	0.498584	0.505882	0.498442	0.492492	0.492114	0.486804	0.494286	0.488701	0.517857	0.487654	0.48318	0.448598	0.489362	0.504532	0.492711	0.475921	0.510204	0.481707	0.504615	0.424528	0.501484	0.489614	0.511429	0.494152	0.486957	0.483283	0.489552	0.41875	0.510903	0.527439	0.498542	0.475504	0.505747	0.488095	0.486647	0.515823	0.479651	0.5	0.498567	0.522796
103	P_103	EL103	C.reticulata	Guomei	Chuxiong	Peach Pink	Double	Middle	0.89881	0.929012	0.831325	0.677326	0.749263	0.683432	0.747826	0.705234	0.730556	0.756522	0.66092	0.688953	0.669643	0.76506	0.721739	0.712676	0.699725	0.705556	0.667622	0.735905	0.62908	0.88125	0.679775	0.785714	0.734286	0.720339	0.64507	0.786787	0.636905	0.684058	0.700855	0.666667	0.67033	0.684783	0.655556	0.686441	0.657061	0.689944	0.821429	0.831361	0.803625
104	P_104	EL104	C.reticulata	Fenshizi	Chuxiong	Pink	Double	Middle	0.685484	0.69146	0.676966	0.645349	0.682081	0.641176	0.658263	0.698324	0.714286	0.666667	0.677515	0.642651	0.566952	0.676385	0.63764	0.700855	0.651226	0.684358	0.664723	0.65896	0.554913	0.674221	0.686782	0.724719	0.678873	0.661111	0.641834	0.678161	0.544413	0.671554	0.660057	0.636612	0.658333	0.673077	0.685879	0.664773	0.658824	0.706897	0.688202	0.698324	0.693642
105	P_105	EL105	C.reticulata	Yuntongzi	Chuxiong	Peach Pink	Double	Middle	0.735632	0.72807	0.698225	0.712934	0.70948	0.661491	0.658892	0.647887	0.654494	0.687316	0.633634	0.637725	0.611621	0.714286	0.69697	0.663768	0.646893	0.746988	0.635821	0.71118	0.599379	0.731707	0.673591	0.69341	0.675439	0.666667	0.71875	0.669643	0.638095	0.672783	0.685629	0.68915	0.688235	0.733728	0.648094	0.716463	0.664615	0.669591	0.695015	0.715543	0.706061
106	P_106	EL106	C.reticulata	Hongfen Tianjiao	Chuxiong	Peach Pink	Double	Middle	0.69337	0.675978	0.665714	0.672727	0.680473	0.648485	0.646724	0.673239	0.703704	0.679191	0.685976	0.620991	0.576471	0.674627	0.693452	0.714706	0.691429	0.687679	0.682779	0.666667	0.541176	0.662824	0.695266	0.709402	0.682081	0.668571	0.648968	0.661808	0.557864	0.700306	0.702381	0.652542	0.694767	0.690341	0.694362	0.687316	0.666667	0.661891	0.681948	0.711816	0.682353
107	P_107	EL107	C.reticulata	Ruyi	Chuxiong	Peach Pink	Double	Middle	0.589532	0.58427	0.571839	0.573171	0.592814	0.567901	0.566474	0.55	0.610315	0.57971	0.58589	0.561562	0.501502	0.548673	0.591045	0.585507	0.570621	0.665663	0.55988	0.573574	0.487805	0.563584	0.584071	0.566667	0.573487	0.579251	0.676282	0.579882	0.490854	0.656051	0.634146	0.678899	0.657576	0.678679	0.592262	0.629179	0.611285	0.658537	0.592486	0.589744	0.562682
108	P_108	EL108	C.reticulata	Chudie	Chuxiong	Peach Pink	Double	Middle	0.674095	0.665722	0.626781	0.636364	0.635294	0.631902	0.621777	0.612188	0.650704	0.639769	0.610119	0.628743	0.568862	0.67378	0.638235	0.626781	0.638418	0.722388	0.617211	0.645646	0.542169	0.656891	0.626087	0.642458	0.637931	0.634286	0.725552	0.631579	0.593168	0.673846	0.681682	0.720721	0.699405	0.750751	0.634503	0.681682	0.64526	0.641618	0.633523	0.653409	0.637427
109	P_109	EL109	C.reticulata	Wujiao Xiuqiu	Chuxiong	Peach Pink	Double	Middle	0.646575	0.647059	0.659884	0.656442	0.649852	0.6625	0.64058	0.686957	0.674286	0.663743	0.634441	0.628743	0.550296	0.653614	0.662687	0.679412	0.657143	0.66763	0.676923	0.660606	0.519288	0.656891	0.679641	0.704348	0.652174	0.682353	0.613569	0.650888	0.564024	0.679012	0.647059	0.637143	0.659884	0.628492	0.882155	0.661721	0.650307	0.680473	0.66185	0.65812	0.676647
110	P_110	EL110	C.reticulata		Chuxiong	Peach Pink	Double	Middle	0.730028	0.747159	0.748538	0.667647	0.724852	0.693939	0.775449	0.668493	0.707521	0.779104	0.705706	0.735562	0.639881	0.714286	0.692754	0.698864	0.74928	0.677778	0.667638	0.721557	0.608955	0.72093	0.709302	0.732394	0.720461	0.926045	0.635328	0.725664	0.616766	0.689349	0.706395	0.724138	0.679775	0.699164	0.693642	0.773414	0.661765	0.70977	0.73487	0.75	0.726471
111	P_111	EL111	C.reticulata	Xianyecha	Chuxiong	Pink	Double	Middle	0.689008	0.690411	0.666667	0.678466	0.671429	0.621387	0.652778	0.721127	0.698895	0.65651	0.676471	0.614085	0.557746	0.65616	0.674286	0.714286	0.701117	0.711864	0.693215	0.658046	0.550143	0.677966	0.715116	0.695055	0.716332	0.655647	0.669565	0.644258	0.571014	0.690265	0.682857	0.662983	0.690141	0.704735	0.709302	0.687679	0.662757	0.676966	0.663912	0.706704	0.692529
112	P_112	EL112	C.japonica	Parkers	Chuxiong	Red	Double	Middle	0.64011	0.649718	0.692537	0.659443	0.652695	0.64486	0.628986	0.65616	0.625698	0.671598	0.622356	0.641337	0.590214	0.631737	0.64095	0.638728	0.617978	0.614085	0.629518	0.679012	0.57764	0.669643	0.614493	0.663818	0.684524	0.632184	0.616071	0.658683	0.556575	0.621622	0.640118	0.630372	0.610795	0.640227	0.632353	0.635294	0.653251	0.611429	0.694362	0.67052	0.66967
113	P_113	EL113	C.reticulata	Jinpaohong	Chuxiong	Peach Pink	Double	Middle	0.697143	0.713864	0.74613	0.697452	0.71028	0.732673	0.725309	0.633523	0.692982	0.713415	0.689873	0.726688	0.64127	0.704403	0.71875	0.714286	0.695266	0.656977	0.655385	0.706625	0.61859	0.70122	0.683891	0.693878	0.66568	0.712121	0.661538	0.732704	0.601266	0.672897	0.680851	0.694611	0.644315	0.684211	0.642857	0.728125	0.643963	0.684685	0.742331	0.73716	0.712074
114	P_114	EL114	C.reticulata	Zhonghuahong	Chuxiong	Peach Pink	Double	Middle	0.709589	0.669399	0.659218	0.706061	0.702941	0.642012	0.64986	0.71875	0.715493	0.672316	0.658824	0.62931	0.567335	0.667638	0.721068	0.697143	0.727794	0.719198	0.705706	0.655072	0.532951	0.661017	0.702624	0.711485	0.670423	0.666667	0.701493	0.650568	0.576471	0.697605	0.675287	0.664804	0.726744	0.692737	0.721893	0.704678	0.674627	0.688571	0.67507	0.689944	0.684971
115	P_115	EL115	C.reticulata	Chuxiongcha	Chuxiong	Peach Pink	Double	Early	0.788301	0.766854	0.704735	0.703812	0.730435	0.680352	0.705056	0.697548	0.708447	0.703911	0.65812	0.661932	0.605114	0.705202	0.74344	0.676712	0.720222	0.740845	0.674286	0.722222	0.58	0.751445	0.67688	0.728022	0.730878	0.69337	0.729412	0.696884	0.605797	0.710526	0.731988	0.739377	0.74359	0.798271	0.675978	0.762463	0.67341	0.696379	0.735211	0.764873	0.727011
116	P_116	EL116	C.reticulata	Baozhucha	Chuxiong	Red	Double	Late	0.749271	0.762763	0.743119	0.684375	0.734375	0.729642	0.765625	0.645892	0.652542	0.742331	0.666667	0.670769	0.624224	0.7125	0.716049	0.686391	0.702941	0.709199	0.663609	0.725552	0.632588	0.74613	0.661721	0.696532	0.693452	0.699405	0.727848	0.729814	0.6	0.718354	0.725309	0.743902	0.701493	0.747748	0.660714	0.736025	0.694006	0.648256	0.766154	0.734328	0.774603
117	P_117	EL117	C.reticulata	Shizitou	Chuxiong	Peach Pink	Double	Middle	0.724432	0.731778	0.764526	0.68	0.697885	0.71885	0.672515	0.642458	0.667606	0.716418	0.64759	0.656627	0.606061	0.692073	0.685629	0.672464	0.679083	0.72997	0.639881	0.704615	0.608696	0.735562	0.657895	0.706897	0.669565	0.695015	0.744479	0.714286	0.587156	0.702786	0.774295	0.798137	0.717262	0.752976	0.652047	0.741538	0.653495	0.649425	0.787692	0.755224	0.70997
118	P_118	EL118	C.reticulata	Xujiao	Chuxiong	Peach Pink	Double	Middle	0.658333	0.659091	0.667647	0.680251	0.652695	0.619632	0.638484	0.665706	0.639437	0.666667	0.672897	0.626506	0.575758	0.671779	0.655689	0.677515	0.684211	0.710448	0.680124	0.679012	0.558282	0.674627	0.814332	0.640449	0.664706	0.675516	0.729299	0.643917	0.58567	0.677019	0.659701	0.683432	0.697605	0.702941	0.671687	0.679758	0.658385	0.644315	0.669591	0.680233	0.674699
119	P_119	EL119	C.reticulata	Fenzhen Mudan	Chuxiong	Peach Pink	Double	Middle	0.697479	0.684659	0.66474	0.671779	0.626087	0.642202	0.655072	0.706395	0.698276	0.668605	0.649547	0.638806	0.607903	0.673716	0.672619	0.68915	0.638655	0.686957	0.692308	0.675758	0.561934	0.711712	0.679525	0.689459	0.706231	0.653295	0.657658	0.680597	0.613707	0.678899	0.64723	0.610028	0.709199	0.637883	0.649123	0.661765	0.640483	0.656069	0.657143	0.686782	0.706949
120	P_120	EL120	C.reticulata	Luchengchun	Chuxiong	Peach Pink	Semi-double	Middle	0.781711	0.78012	0.723724	0.691589	0.72	0.666667	0.729483	0.652542	0.702312	0.697329	0.653495	0.698758	0.657233	0.757962	0.723077	0.688235	0.689855	0.676301	0.691358	0.695385	0.594427	0.786164	0.698795	0.708092	0.700297	0.721557	0.651652	0.742236	0.767123	0.683077	0.675595	0.655172	0.663768	0.674286	0.662722	0.695783	0.664615	0.704478	0.7	0.710526	0.726994
121	P_121	EL121	C.reticulata	Fenhong Xiuqiu	Chuxiong	Peach Pink	Double	Middle	0.723577	0.720994	0.683333	0.647564	0.674221	0.624642	0.66482	0.934169	0.749296	0.677778	0.659942	0.640227	0.574648	0.673352	0.667606	0.702247	0.684932	0.654054	0.858974	0.65625	0.532213	0.690141	0.717579	0.730556	0.680556	0.663014	0.625698	0.661064	0.565714	0.678261	0.657382	0.617021	0.67867	0.665768	0.706897	0.662011	0.66087	0.684358	0.671233	0.723464	0.695157
122	P_122	EL122	C.reticulata		Chuxiong	Peach Pink	Double	Middle	0.715493	0.717579	0.692982	0.707165	0.709091	0.671827	0.688235	0.676136	0.702006	0.702065	0.65861	0.657658	0.617021	0.677711	0.701807	0.668588	0.694524	0.741071	0.696319	0.726708	0.566265	0.700297	0.678466	0.674157	0.710059	0.690962	0.761905	0.704819	0.603077	0.741325	0.721212	0.739521	0.728358	0.769461	0.677515	0.747692	0.654545	0.66474	0.704678	0.710145	0.690476
123	P_123	EL123	C.reticulata		Chuxiong	Peach Pink	Double	Middle	0.722063	0.719298	0.699405	0.698113	0.695122	0.694268	0.704819	0.667622	0.660057	0.678466	0.685358	0.638554	0.612308	0.737342	0.713846	0.655072	0.70088	0.712166	0.676923	0.734177	0.595016	0.717325	0.684685	0.684814	0.696429	0.687316	0.70405	0.696049	0.60815	0.710692	0.691843	0.665698	0.714715	0.684971	0.668657	0.712538	0.68652	0.665689	0.71131	0.727003	0.717791
124	P_124	EL124	C.reticulata	Fengshancha	Chuxiong	Peach Pink	Double	Middle	0.691429	0.688047	0.697885	0.68038	0.693498	0.665605	0.703364	0.618644	0.658046	0.717791	0.667712	0.666667	0.589506	0.666667	0.686154	0.652941	0.684366	0.700599	0.634146	0.711111	0.571875	0.700306	0.657658	0.663793	0.694864	0.810289	0.707937	0.69969	0.610224	0.709265	0.690184	0.751553	0.697885	0.723724	0.661631	0.800654	0.647975	0.66369	0.694611	0.695266	0.700617
125	P_125	EL125	C.reticulata	Pumencha	Chuxiong	Peach Pink	Double	Middle	0.657061	0.682635	0.719243	0.616352	0.645963	0.659016	0.646341	0.557423	0.609195	0.691589	0.634921	0.681818	0.705479	0.655063	0.613982	0.636637	0.610465	0.597101	0.577508	0.66242	0.833962	0.673913	0.606607	0.667656	0.628743	0.63964	0.593272	0.688889	0.67931	0.613707	0.603604	0.608824	0.570605	0.600575	0.58631	0.608434	0.590062	0.59882	0.726415	0.684848	0.679245
126	P_126	EL126	C.reticulata	Jinpaohong	Chuxiong	Peach Pink	Double	Middle	0.704348	0.706231	0.722222	0.673016	0.681115	0.741611	0.696319	0.616477	0.685294	0.68997	0.681529	0.740984	0.622222	0.696203	0.694704	0.696049	0.672566	0.644315	0.647059	0.714744	0.599359	0.688073	0.650602	0.686217	0.657738	0.688822	0.643077	0.730159	0.602564	0.664577	0.683077	0.686747	0.636364	0.676471	0.634731	0.720126	0.625387	0.671687	0.723926	0.708709	0.698758
127	P_127	EL127	C.reticulata	Zehe	Chuxiong	Peach Pink	Double	Early	0.92145	0.946875	0.81982	0.691176	0.774775	0.702703	0.75731	0.709141	0.729805	0.776471	0.669565	0.697947	0.673653	0.775076	0.73607	0.731429	0.708333	0.709497	0.690962	0.766667	0.637725	0.904762	0.693182	0.79023	0.743516	0.724432	0.662857	0.786145	0.645646	0.692982	0.704871	0.674931	0.692737	0.707182	0.673239	0.7	0.656069	0.689076	0.826347	0.830861	0.825153
128	P_128	EL128	C.reticulata	Damanao	Chuxiong	Multicolor	Double	Middle	0.798867	0.824047	0.873065	0.673469	0.730205	0.757764	0.73913	0.673913	0.717452	0.773529	0.686217	0.730539	0.665672	0.735119	0.708092	0.71875	0.719888	0.692521	0.678261	0.727003	0.659574	0.782738	0.7	0.782235	0.706215	0.746398	0.645892	0.767164	0.623145	0.690058	0.757396	0.709859	0.662088	0.685792	0.675141	0.706897	0.653179	0.672222	0.885449	0.844311	0.794562
129	P_129	EL129	C.reticulata	Yulin	Chuxiong	Peach Pink	Double	Middle	0.660112	0.646724	0.654867	0.677215	0.654545	0.636364	0.64497	0.648415	0.669565	0.653846	0.649068	0.613293	0.567073	0.673913	0.683077	0.679641	0.652174	0.697605	0.687697	0.691824	0.573668	0.656716	0.654655	0.66092	0.651917	0.657817	0.699367	0.645646	0.601911	0.689873	0.697531	0.680597	0.710366	0.670554	0.67378	0.697531	0.64486	0.636364	0.681548	0.672515	0.666667
130	P_130	EL130	C.reticulata	Guiye Tongcao	Chuxiong	Peach Pink	Double	Middle	0.639344	0.635097	0.642651	0.679128	0.656716	0.633846	0.609687	0.627451	0.666667	0.636888	0.666667	0.587719	0.538235	0.660606	0.684848	0.647399	0.678261	0.704142	0.653495	0.652568	0.520833	0.634783	0.661721	0.658192	0.644509	0.645533	0.722397	0.628655	0.556231	0.691589	0.668657	0.712575	0.732523	0.727003	0.675676	0.699088	0.637195	0.672566	0.65896	0.66	0.639296
131	P_131	EL131	C.reticulata	Zipao	Chuxiong	Red	Double	Middle	0.737752	0.745562	0.741641	0.678019	0.70122	0.700637	0.700599	0.626741	0.642458	0.709581	0.625749	0.644578	0.603659	0.700617	0.714724	0.680352	0.69186	0.743976	0.637725	0.724138	0.591331	0.739264	0.660767	0.690544	0.672515	0.698225	0.753994	0.702128	0.599379	0.716981	0.75625	0.774691	0.720721	0.756757	0.659763	0.745342	0.682243	0.633238	0.769939	0.813665	0.745342
132	P_132	EL132	C.reticulata	Juban	Chuxiong	Peach Pink	Double	Early	0.658333	0.654391	0.662757	0.649231	0.698462	0.64486	0.662722	0.619048	0.644068	0.642442	0.632219	0.636364	0.590214	0.671779	0.712074	0.653061	0.8	0.695266	0.639394	0.689441	0.572755	0.659763	0.662687	0.659091	0.645349	0.665689	0.72381	0.673716	0.605678	0.671827	0.68997	0.724242	0.707831	0.723214	0.651786	0.721362	0.66875	0.649123	0.674487	0.680233	0.66967
133	P_133	EL133	C.reticulata	Ziyan	Chuxiong	Red	Semi-double	Early	0.851964	0.898734	0.821875	0.714286	0.747692	0.7	0.735736	0.697143	0.698864	0.739521	0.670695	0.68997	0.696203	0.798077	0.713855	0.699708	0.681818	0.702312	0.698171	0.772152	0.6375	0.955932	0.685294	0.769912	0.747748	0.722714	0.668657	0.798107	0.671975	0.695122	0.702381	0.666667	0.670487	0.690341	0.674487	0.702381	0.671733	0.666667	0.800613	0.789157	0.815873
134	P_134	EL134	C.reticulata	Jinlu Mingchun	Chuxiong	Peach Pink	Double	Middle	0.690341	0.69186	0.661765	0.653251	0.692308	0.659306	0.642229	0.608939	0.657143	0.636628	0.636086	0.625378	0.584098	0.675926	0.700617	0.652047	0.673469	0.756923	0.643293	0.657492	0.552147	0.693939	0.661677	0.65812	0.658824	0.635838	0.756494	0.672727	0.569659	0.68652	0.689024	0.739264	0.733129	0.759146	0.655689	0.725857	0.672956	0.662722	0.673529	0.684211	0.668675
135	P_135	ZXS135（3	C.reticulata	Jinlu Mingchun	Chuxiong	White	Double	Late	0.699208	0.696237	0.677596	0.65625	0.706553	0.666667	0.686981	0.675603	0.713896	0.676712	0.64507	0.635097	0.566298	0.649025	0.680672	0.705556	0.702186	0.717452	0.651685	0.669492	0.567797	0.661202	0.663912	0.696237	0.6703	0.662162	0.832298	0.683473	0.53168	0.677143	0.69382	0.715877	0.744318	0.758427	0.653846	0.708215	0.66	0.683196	0.697802	0.680108	0.675
136	P_136	ZXS136(3	C.reticulata f. simplex		Chuxiong	Red	Double	Early	0.69146	0.66482	0.654391	0.728125	0.693452	0.651515	0.630986	0.666667	0.677871	0.644068	0.643917	0.633431	0.57478	0.657817	0.716867	0.659091	0.66573	0.735294	0.680723	0.679641	0.521739	0.66092	0.65896	0.669444	0.660969	0.647887	0.75	0.674487	0.57958	0.757098	0.710448	0.744048	0.738095	0.763314	0.662791	0.715569	0.669697	0.703812	0.665722	0.676056	0.66087
137	P_137	ZXS137	C.reticulata	Xiangguocha	Chuxiong	Peach Pink	Double	Early	0.69341	0.695015	0.7	0.913357	0.716981	0.678457	0.664671	0.667638	0.66474	0.688822	0.675079	0.658385	0.626582	0.711111	0.70405	0.694864	0.686391	0.653061	0.68239	0.707937	0.563863	0.697248	0.695385	0.690058	0.712538	0.672619	0.678125	0.72327	0.601911	0.733766	0.676829	0.646199	0.65	0.656069	0.668693	0.697531	0.660377	0.70122	0.691617	0.692308	0.692308
138	P_138	ZXS138	C.reticulata	Chuxiongcha	Chuxiong	Peach Pink	Double	Early	0.698324	0.685552	0.680233	0.847973	0.695783	0.679128	0.651297	0.654494	0.684659	0.669565	0.686154	0.639881	0.60423	0.68997	0.735385	0.695015	0.677143	0.738095	0.667674	0.712963	0.558559	0.687316	0.695522	0.676056	0.687135	0.659026	0.753165	0.691617	0.590214	0.766026	0.723404	0.721068	0.720238	0.745562	0.679525	0.739264	0.687307	0.716418	0.69186	0.712209	0.682493
139	P_139	ZXS139(2	C.reticulata	Guomei	Chuxiong	Peach Pink	Single	Early	0.680328	0.66759	0.643258	0.658683	0.661808	0.654545	0.661891	0.637363	0.666667	0.665714	0.599424	0.631579	0.577713	0.651026	0.694362	0.657224	0.668539	0.743363	0.639296	0.657817	0.542522	0.67341	0.642857	0.653846	0.673352	0.646067	0.736842	0.667638	0.568452	0.685801	0.693215	0.747024	0.725664	0.78209	0.700297	0.728916	0.657658	0.65812	0.659155	0.641873	0.663768
142	P_142	TC142	C.reticulata f. simplex		Chuxiong	Peach Pink	Double	Early	0.679452	0.671309	0.642254	0.642857	0.680473	0.658537	0.665706	0.6875	0.684507	0.650568	0.70679	0.664671	0.567251	0.679641	0.658892	0.689855	0.681818	0.668555	0.693009	0.656805	0.518841	0.643875	0.695266	0.699717	0.667622	0.687861	0.62029	0.652174	0.581325	0.66967	0.648415	0.620499	0.699708	0.648199	0.694362	0.697329	0.651652	0.686047	0.648876	0.68272	0.657971
143	P_143	TC143	C.reticulata f. simplex		Chuxiong	Peach Pink	Double	Early	0.68232	0.683616	0.688047	0.691358	0.678571	0.661538	0.668605	0.676136	0.692308	0.662824	0.678899	0.614035	0.58806	0.682779	0.706949	0.713018	0.670455	0.700581	0.660661	0.695122	0.543027	0.690265	0.719033	0.674157	0.680233	0.695906	0.676737	0.669617	0.578788	0.703704	0.700599	0.66	0.697947	0.669492	0.718182	0.705706	0.690402	0.669565	0.704678	0.710145	0.680473
144	P_144	TC144	C.reticulata f. simplex		Chuxiong	Peach Pink	Double	Early	0.745257	0.743094	0.686813	0.675287	0.701705	0.647564	0.691667	0.712329	0.704607	0.704735	0.682997	0.630556	0.601695	0.706052	0.657459	0.724719	0.702186	0.675676	0.656338	0.660112	0.581197	0.732194	0.730659	0.728767	0.736544	0.703601	0.616438	0.692958	0.588571	0.672365	0.625337	0.621053	0.650538	0.643045	0.686275	0.665746	0.63662	0.683196	0.697802	0.731302	0.727794
145	P_145	TC145	C.reticulata f. simplex		Chuxiong	Peach Pink	Double	Early	0.676712	0.663889	0.677233	0.685015	0.6875	0.655488	0.662824	0.656425	0.68169	0.661891	0.688073	0.618076	0.573529	0.666667	0.710843	0.706745	0.678977	0.694524	0.649852	0.683735	0.547337	0.6793	0.717718	0.677871	0.684058	0.689855	0.685801	0.663743	0.578313	0.697248	0.714715	0.687861	0.686957	0.68272	0.722054	0.704478	0.678899	0.659026	0.693642	0.694286	0.674487
146	P_146	TC146	C.reticulata f. simplex		Chuxiong	Peach Pink	Single	Early	0.656338	0.681287	0.680723	0.683706	0.696875	0.663462	0.665663	0.688427	0.695266	0.659701	0.703226	0.633846	0.596875	0.701587	0.668712	0.70122	0.667647	0.62536	0.688889	0.651235	0.554517	0.698462	0.728707	0.691176	0.703364	0.683735	0.628049	0.682099	0.582278	0.718447	0.642643	0.6	0.646018	0.633238	0.669725	0.662614	0.650943	0.656716	0.692771	0.683432	0.731013
147	P_147	TC147	C.reticulata f. simplex		Chuxiong	Peach Pink	Single	Early	0.662921	0.663793	0.605714	0.685714	0.662614	0.649842	0.647929	0.656069	0.662824	0.642229	0.678233	0.611446	0.555891	0.666667	0.686154	0.70303	0.699405	0.636888	0.664596	0.679128	0.51506	0.64497	0.662651	0.68314	0.679641	0.641399	0.635258	0.633929	0.570093	0.677116	0.635015	0.602273	0.662722	0.616901	0.697531	0.659639	0.658307	0.639296	0.617143	0.641834	0.649701
148	P_148	LFS148	C.reticulata f. simplex		Tengchong	Peach Pink	Single	Early	0.739496	0.732194	0.69341	0.651917	0.719403	0.652695	0.679083	0.658402	0.697479	0.678063	0.640351	0.62069	0.6	0.698507	0.697059	0.678977	0.724138	0.745614	0.676558	0.670588	0.578635	0.735905	0.66	0.698324	0.680912	0.677054	0.733945	0.7	0.595808	0.693694	0.715976	0.704023	0.708092	0.727794	0.663793	0.736527	0.665672	0.651685	0.70977	0.700565	0.695906
149	P_149	LFS149	C.reticulata f. simplex		Tengchong	Peach Pink	Single	Early	0.676712	0.673184	0.65812	0.659639	0.677515	0.66055	0.66763	0.708934	0.686441	0.629213	0.698462	0.642012	0.559767	0.666667	0.655977	0.742515	0.669492	0.637883	0.684848	0.673653	0.533724	0.65043	0.692308	0.677871	0.645892	0.65625	0.598854	0.644509	0.568862	0.666667	0.640805	0.6	0.639437	0.609756	0.696429	0.664723	0.638806	0.649573	0.664773	0.670423	0.659884
150	P_150	LFS150	C.reticulata f. simplex		Tengchong	Peach Pink	Single	Early	0.760563	0.773913	0.714697	0.688623	0.757576	0.659701	0.680912	0.697479	0.71831	0.713873	0.671598	0.641618	0.650602	0.725904	0.713864	0.729651	0.711048	0.669444	0.693452	0.707463	0.595238	0.774096	0.705539	0.758621	0.741935	0.707736	0.640805	0.753012	0.61747	0.665689	0.663818	0.644628	0.690341	0.653951	0.699708	0.668571	0.672619	0.677054	0.721264	0.726496	0.727811
151	P_151	LFS151	C.reticulata f. simplex		Tengchong	Peach Pink	Single	Early
152	P_152	LFS152	C.reticulata f. simplex		Tengchong	Peach Pink	Single	Early	0.727778	0.720339	0.677054	0.635569	0.712166	0.665663	0.66289	0.652055	0.686111	0.671388	0.633721	0.628242	0.612426	0.686391	0.690058	0.681818	0.707386	0.753666	0.659824	0.673529	0.567647	0.718475	0.65812	0.696379	0.678977	0.675141	0.753086	0.702941	0.603604	0.686567	0.708824	0.726744	0.73607	0.750725	0.676301	0.734328	0.66369	0.659155	0.702857	0.708215	0.693878
153	P_153	LFS153	C.reticulata f. simplex		Tengchong	Red	Single	Early	0.89697	0.903727	0.806061	0.706949	0.755287	0.713846	0.733138	0.695531	0.716292	0.773134	0.674556	0.678466	0.67378	0.766154	0.716814	0.717579	0.704225	0.710227	0.676471	0.752294	0.632219	0.891026	0.674286	0.787172	0.776119	0.725434	0.657971	0.788344	0.64526	0.683432	0.705539	0.670391	0.678873	0.698324	0.673352	0.705539	0.655882	0.679887	0.801802	0.817365	0.82243
154	P_154	LFS154	C.reticulata f. simplex		Tengchong	Red	Single	Early	0.900302	0.907121	0.804217	0.700599	0.769697	0.707317	0.741935	0.685083	0.729577	0.766272	0.668622	0.692308	0.677812	0.769939	0.730769	0.731214	0.707865	0.704225	0.680352	0.75076	0.621622	0.876582	0.687679	0.775216	0.748538	0.719198	0.657061	0.786585	0.654434	0.692308	0.704348	0.678771	0.677871	0.692521	0.677143	0.704348	0.674556	0.678873	0.805389	0.810089	0.798165
155	P_155	LFS155	C.reticulata	Xixiangfeng	Tengchong	Peach Pink	Double	Early	0.649573	0.669617	0.653614	0.644444	0.648148	0.613924	0.648485	0.637427	0.62536	0.627976	0.596923	0.611111	0.662252	0.678344	0.616314	0.62426	0.626822	0.637168	0.649842	0.669841	0.622517	0.675926	0.668731	0.650146	0.645646	0.627219	0.62037	0.664596	0.658784	0.616099	0.591716	0.569801	0.62908	0.59375	0.61747	0.60597	0.622642	0.601173	0.636095	0.642229	0.650307
156	P_156	LFS156	C.reticulata	Zhiyin	Tengchong	Peach Pink	Double	Early	0.675214	0.696165	0.670659	0.667722	0.670769	0.658147	0.645833	0.678466	0.705357	0.640118	0.670886	0.643963	0.586957	0.669782	0.679012	0.680723	0.682493	0.683582	0.683544	0.656347	0.564263	0.662651	0.7125	0.716418	0.647929	0.634503	0.633028	0.666667	0.602564	0.654206	0.652568	0.623188	0.670659	0.642651	0.68	0.672783	0.699029	0.671687	0.682635	0.693452	0.688272
157	P_157	LFS157	C.reticulata f. simplex		Tengchong	Peach Pink	Single	Early	0.692308	0.698592	0.688761	0.666667	0.674487	0.64759	0.66954	0.720461	0.747093	0.682997	0.68997	0.615607	0.576023	0.693694	0.677419	0.698551	0.7	0.653631	0.707317	0.651026	0.554572	0.690962	0.709199	0.732759	0.676218	0.667614	0.624277	0.665698	0.571429	0.673653	0.66185	0.624309	0.664773	0.638356	0.693215	0.652299	0.675758	0.684971	0.695402	0.691218	0.686217
158	P_158	LFS158	C.reticulata	Yinchun	Tengchong	Peach Pink	Double	Early	0.709141	0.701408	0.696532	0.700306	0.702381	0.650602	0.677233	0.713467	0.72	0.690751	0.672673	0.647059	0.61194	0.676558	0.695266	0.696532	0.712644	0.670423	0.679641	0.663717	0.557522	0.69883	0.727545	0.715909	0.703488	0.704348	0.636628	0.693215	0.593373	0.671642	0.659942	0.618132	0.667614	0.650138	0.696165	0.684211	0.658683	0.678161	0.683761	0.708571	0.714286
159	P_159	LFS159	C.reticulata f. simplex		Tengchong	Peach Pink	Semi-double	Early	0.687332	0.684066	0.702857	0.671598	0.66954	0.657738	0.674221	0.754335	0.706704	0.6875	0.684524	0.658892	0.600583	0.668605	0.677233	0.702857	0.6759	0.67688	0.706587	0.680352	0.556522	0.685714	0.698551	0.756447	0.671348	0.667598	0.643678	0.689855	0.591716	0.678466	0.671429	0.607527	0.698006	0.661202	0.687861	0.661932	0.680597	0.704023	0.699717	0.695531	0.676218
160	P_160	LFS160	C.reticulata	Longshan Tongzi	Tengchong	Peach Pink	Double	Early	0.665738	0.666667	0.646377	0.662539	0.665663	0.632716	0.641399	0.678261	0.689855	0.626437	0.665635	0.614925	0.603077	0.644578	0.673716	0.690476	0.682216	0.635328	0.678019	0.661585	0.556575	0.657817	0.690909	0.710526	0.682493	0.639769	0.643505	0.676737	0.598746	0.690625	0.633431	0.614731	0.675516	0.638418	0.68997	0.647929	0.693038	0.666667	0.648415	0.68314	0.677711
161	P_161	LFS161	C.reticulata	Longshandie	Tengchong	Peach Pink	Double	Early	0.700809	0.683924	0.655647	0.671554	0.669516	0.643275	0.674157	0.714286	0.72067	0.673184	0.684366	0.626062	0.591954	0.678261	0.691643	0.717143	0.699164	0.68144	0.691176	0.695015	0.566474	0.657382	0.718023	0.731092	0.690141	0.691011	0.629944	0.704348	0.592375	0.678363	0.666667	0.620968	0.674095	0.630319	0.682857	0.680912	0.68546	0.698864	0.666667	0.663043	0.666667
162	P_162	LFS162	C.reticulata	Longshan Songzike	Tengchong	Peach Pink	Double	Early	0.680556	0.68661	0.66185	0.679012	0.702128	0.664596	0.656977	0.688761	0.710145	0.675439	0.676923	0.645646	0.6	0.670695	0.669643	0.691176	0.697674	0.664756	0.689231	0.657658	0.54955	0.673529	0.712121	0.706052	0.688235	0.674419	0.620588	0.692771	0.595679	0.675841	0.649123	0.607242	0.686217	0.626039	0.700906	0.673591	0.69375	0.697329	0.668588	0.679083	0.678571
163	P_163	LFS163	C.reticulata	Zuibu	Tengchong	Peach Pink	Double	Early	0.697222	0.728324	0.708824	0.692308	0.6997	0.647416	0.684211	0.73607	0.678873	0.692982	0.669697	0.634218	0.59403	0.714724	0.682493	0.66	0.666667	0.630556	0.718266	0.70122	0.581818	0.731928	0.684366	0.708571	0.695906	0.686957	0.638235	0.680473	0.599388	0.673716	0.661808	0.63764	0.664756	0.651811	0.673529	0.676471	0.686154	0.675362	0.700581	0.701149	0.722054
164	P_164	LFS164	C.reticulata f. simplex		Tengchong	Peach Pink	Semi-double	Early	0.691667	0.698006	0.692982	0.691358	0.683582	0.677019	0.673469	0.695402	0.697143	0.677326	0.678899	0.647761	0.607251	0.682779	0.701807	0.713018	0.709302	0.681034	0.670695	0.679758	0.570997	0.690265	0.719033	0.688385	0.705015	0.67147	0.651786	0.689552	0.59816	0.688073	0.646377	0.627451	0.678261	0.678977	0.677515	0.68546	0.664634	0.68915	0.689855	0.685714	0.716012
165	P_165	LFS165	C.reticulata	Longshanshi	Tengchong	Peach Pink	Double	Early	0.774011	0.777457	0.733333	0.667647	0.694767	0.673653	0.718841	0.696379	0.712291	0.732558	0.695522	0.659884	0.625369	0.709199	0.697674	0.708571	0.686111	0.650273	0.682353	0.701183	0.589971	0.767164	0.729412	0.757143	0.686441	0.711429	0.630682	0.715543	0.641337	0.674487	0.648876	0.630435	0.684507	0.644205	0.683908	0.681948	0.652047	0.695157	0.739884	0.735043	0.716374
166	P_166	LFS166	C.reticulata	Tongxin Mudan	Tengchong	Peach Pink	Double	Early	0.739612	0.74221	0.684507	0.662757	0.684971	0.678679	0.684659	0.705882	0.712291	0.698006	0.710843	0.684366	0.601744	0.6793	0.654391	0.698864	0.686111	0.650273	0.682353	0.686217	0.571429	0.701149	0.704348	0.722689	0.691218	0.711429	0.621469	0.700581	0.59292	0.664723	0.658192	0.630435	0.665738	0.644205	0.679083	0.658192	0.661765	0.724638	0.691011	0.720339	0.716374
167	P_167	LFS167	C.reticulata f. simplex		Tengchong	Peach Pink	Double	Early	0.689751	0.667598	0.661891	0.668693	0.656891	0.654434	0.666667	0.678977	0.7	0.67052	0.676829	0.598266	0.553936	0.680723	0.704819	0.67147	0.687679	0.669516	0.668675	0.672673	0.555224	0.663768	0.711712	0.696023	0.668588	0.66954	0.674699	0.638728	0.572289	0.685976	0.673529	0.644068	0.676301	0.667606	0.690476	0.698507	0.677914	0.712166	0.682997	0.664789	0.683432
168	P_168	LFS168	C.reticulata	Chaoyanghong	Tengchong	Peach Pink	Double	Early	0.682927	0.688889	0.64624	0.686747	0.68915	0.633136	0.664773	0.724928	0.731429	0.659155	0.664688	0.630058	0.567723	0.678466	0.707101	0.713043	0.714286	0.672269	0.717325	0.646377	0.542029	0.671429	0.739521	0.74212	0.676136	0.677054	0.643478	0.66092	0.549419	0.678571	0.661891	0.638122	0.688571	0.634146	0.728358	0.643059	0.690909	0.68	0.671348	0.705382	0.690962
169	P_169	LFS169	C.reticulata	Shuimeiren	Tengchong	Peach Pink	Double	Early	0.694595	0.677596	0.662953	0.659824	0.682081	0.617391	0.662921	0.688889	0.672131	0.666667	0.657895	0.623932	0.571429	0.647564	0.660969	0.676966	0.688022	0.69382	0.674487	0.673469	0.550432	0.660112	0.71137	0.659459	0.674157	0.647383	0.695266	0.654391	0.594675	0.691395	0.664773	0.682584	0.730435	0.710674	0.671429	0.688761	0.688623	0.697143	0.660221	0.674931	0.679083
170	P_170	LFS170	C.reticulata	Longchun	Tengchong	Peach Pink	Double	Early	0.721739	0.75	0.719512	0.681388	0.71028	0.666667	0.714724	0.696165	0.707965	0.692771	0.66875	0.694006	0.646497	0.71519	0.692308	0.688623	0.680352	0.656977	0.707937	0.706625	0.578125	0.74375	0.683891	0.724036	0.670623	0.696697	0.636364	0.716511	0.621795	0.688679	0.675758	0.626437	0.673591	0.674419	0.667674	0.670695	0.724026	0.674627	0.716012	0.742424	0.712074
171	P_171	LFS171	C.reticulata	Longdie	Tengchong	Peach Pink	Double	Early	0.75	0.763636	0.706949	0.739414	0.735016	0.680511	0.671642	0.674419	0.70088	0.690691	0.687697	0.691824	0.634069	0.757282	0.71118	0.722561	0.673469	0.664723	0.689655	0.704403	0.591195	0.780255	0.702454	0.747748	0.719512	0.694611	0.659509	0.708978	0.673267	0.68652	0.663664	0.62931	0.661765	0.662824	0.685976	0.69419	0.672956	0.687688	0.693452	0.724551	0.747634
172	P_172	LFS172	C.reticulata	Sixihe	Tengchong	Peach Pink	Double	Early	0.712707	0.714689	0.661972	0.668657	0.691176	0.659639	0.657224	0.712251	0.71875	0.714286	0.656805	0.631884	0.587719	0.660819	0.709199	0.705202	0.687324	0.678873	0.683582	0.672566	0.566372	0.697674	0.721068	0.739255	0.712209	0.683761	0.650146	0.692082	0.564706	0.685629	0.654286	0.621918	0.695402	0.66759	0.695015	0.688047	0.652819	0.686782	0.677966	0.707386	0.713018
173	P_173	LFS173	C.reticulata f. simplex		Tengchong	Peach Pink	Semi-double	Early	0.8	0.793605	0.729107	0.703593	0.705539	0.679641	0.7	0.721127	0.717877	0.723343	0.696429	0.670554	0.626471	0.730539	0.693642	0.734104	0.691667	0.683333	0.728916	0.717262	0.610119	0.757396	0.671388	0.728291	0.696884	0.707386	0.655172	0.706395	0.61791	0.690265	0.692529	0.644809	0.694915	0.672131	0.694524	0.707246	0.657895	0.691218	0.735632	0.745714	0.737463
174	P_174	LFS174	C.reticulata f. simplex		Tengchong	Peach Pink	Single	Early	0.76087	0.773743	0.731092	0.681948	0.722857	0.67341	0.712291	0.723288	0.729508	0.69697	0.68	0.664789	0.636103	0.722543	0.701408	0.707182	0.708447	0.691057	0.706052	0.719653	0.610951	0.738636	0.703081	0.730245	0.690411	0.719444	0.677966	0.699438	0.609195	0.683761	0.68144	0.648936	0.693151	0.689008	0.702247	0.714689	0.671429	0.68956	0.73743	0.752089	0.724432
175	P_175	LFS175	C.reticulata f. simplex		Tengchong	Peach Pink	Single	Early	0.702247	0.713873	0.669565	0.692547	0.674627	0.667702	0.689349	0.672365	0.674221	0.678363	0.690402	0.643713	0.593373	0.69419	0.677612	0.699115	0.661932	0.653409	0.713396	0.701538	0.566667	0.691395	0.654971	0.718841	0.686217	0.687135	0.614035	0.680597	0.628931	0.663636	0.642442	0.614525	0.684211	0.637883	0.688623	0.686567	0.655488	0.690265	0.681159	0.696532	0.686567
176	P_176	LFS176	C.reticulata	Tanchun	Tengchong	Peach Pink	Double	Early	0.685131	0.696697	0.701863	0.684039	0.665625	0.652597	0.66055	0.644118	0.655882	0.669725	0.670968	0.623053	0.626623	0.691318	0.658385	0.650602	0.628655	0.668675	0.646688	0.693548	0.587662	0.709779	0.670807	0.686567	0.667683	0.65861	0.607362	0.661491	0.627907	0.638365	0.627273	0.608187	0.630952	0.623188	0.664596	0.662539	0.677524	0.646526	0.693252	0.683735	0.672897
177	P_177	LFS177	C.reticulata f. simplex		Tengchong	Peach Pink	Single	Early	0.661932	0.667638	0.656716	0.679487	0.671827	0.648562	0.661631	0.659824	0.686391	0.650746	0.666667	0.624615	0.628205	0.676101	0.674923	0.692073	0.673591	0.659763	0.679365	0.657321	0.574603	0.668693	0.719243	0.672515	0.663664	0.649852	0.643963	0.67284	0.598071	0.686901	0.619048	0.614493	0.651786	0.643478	0.686335	0.653495	0.678457	0.657658	0.653846	0.650146	0.668712
178	P_178	LFS178	C.reticulata f. simplex		Tengchong	Peach Pink	Semi-double	Early	0.610795	0.624633	0.602985	0.616613	0.621118	0.62215	0.621951	0.616519	0.642857	0.616314	0.69	0.639871	0.596091	0.640127	0.619195	0.647239	0.629851	0.592375	0.669935	0.631746	0.512658	0.623853	0.683706	0.663664	0.595238	0.630303	0.633758	0.652997	0.586093	0.624204	0.608563	0.557803	0.632219	0.591304	0.630435	0.623457	0.625806	0.628049	0.610119	0.626113	0.623457
179	P_179	LFS179	C.reticulata	Xingyuan	Tengchong	Peach Pink	Double	Early	0.563218	0.571006	0.58642	0.620805	0.594249	0.599327	0.575851	0.605505	0.598187	0.590062	0.635135	0.628763	0.572391	0.634551	0.618123	0.60625	0.589666	0.580547	0.665529	0.615132	0.526846	0.592476	0.657895	0.599398	0.583333	0.594427	0.590909	0.600639	0.58885	0.607261	0.566978	0.535714	0.601246	0.556213	0.614148	0.581761	0.592715	0.586957	0.584098	0.581325	0.607029
180	P_180	HMC180	C.reticulata f. simplex		Tengchong	Peach Pink	Single	Early	0.641618	0.627566	0.625378	0.662295	0.649842	0.641447	0.600601	0.633929	0.612245	0.619335	0.687708	0.586957	0.583871	0.638095	0.658228	0.665635	0.613569	0.668712	0.667752	0.672078	0.550162	0.652174	0.665615	0.627566	0.642202	0.618619	0.647436	0.630435	0.548387	0.659091	0.641745	0.597633	0.655385	0.632047	0.680511	0.641745	0.661184	0.62614	0.642424	0.653614	0.636646
181	P_181	HMC181	C.reticulata f. simplex		Tengchong	Peach Pink	Single	Early	0.662857	0.668622	0.647761	0.691558	0.667702	0.67101	0.683077	0.660767	0.667647	0.666667	0.711475	0.625387	0.59306	0.698718	0.676012	0.688073	0.654867	0.670659	0.702265	0.674051	0.555205	0.669725	0.667692	0.678466	0.654655	0.645833	0.64486	0.66358	0.593548	0.704545	0.674923	0.634218	0.719626	0.668639	0.714286	0.680124	0.663462	0.684049	0.664671	0.660767	0.680124
182	P_182	HMC182	C.reticulata	Yushizi	Tengchong	Peach Pink	Single	Middle	0.714286	0.73716	0.738318	0.673016	0.691589	0.679612	0.691131	0.678466	0.651297	0.674699	0.634675	0.659375	0.57716	0.717949	0.684211	0.665672	0.657895	0.653959	0.683544	0.714744	0.574132	0.735849	0.665653	0.701183	0.662687	0.678679	0.633028	0.697819	0.607717	0.664577	0.672783	0.618497	0.646018	0.652174	0.669725	0.683077	0.640625	0.656716	0.734568	0.713855	0.720126
183	P_183	HMC183	C.reticulata	Yushizi	Tengchong	Peach Pink	Single	Middle	0.761628	0.780781	0.772308	0.713836	0.715596	0.726688	0.71988	0.726471	0.688571	0.698225	0.68	0.678899	0.617737	0.753165	0.718654	0.714286	0.690751	0.677233	0.724138	0.738994	0.62069	0.78125	0.704819	0.749263	0.696165	0.712166	0.652695	0.721713	0.634069	0.684049	0.696697	0.637394	0.68915	0.684814	0.698795	0.701807	0.675926	0.710448	0.768293	0.752239	0.765625
184	P_184	HMC184	C.reticulata f. simplex		Tengchong	Peach Pink	Single	Middle	0.626781	0.622093	0.614925	0.634615	0.63354	0.624595	0.619335	0.614035	0.635294	0.618619	0.627389	0.596273	0.578275	0.652866	0.621538	0.61976	0.622419	0.683077	0.640127	0.665595	0.549839	0.636086	0.633846	0.603448	0.621622	0.61791	0.695082	0.619632	0.578431	0.658065	0.635802	0.665644	0.701258	0.691131	0.632716	0.671924	0.617834	0.60597	0.631737	0.642857	0.635802
185	P_185	HMC185	C.reticulata f. simplex		Tengchong	Peach Pink	Semi-double	Middle	0.595376	0.589971	0.621118	0.670068	0.60443	0.637288	0.62069	0.620061	0.602985	0.590214	0.651007	0.59164	0.578073	0.650165	0.617834	0.63125	0.613982	0.639752	0.681356	0.657807	0.513072	0.622642	0.651613	0.613772	0.618012	0.614198	0.638158	0.626198	0.589041	0.683673	0.617089	0.597561	0.651899	0.603604	0.650485	0.648387	0.64094	0.592025	0.613497	0.600601	0.622222
186	P_186	HMC186	C.reticulata f. simplex		Tengchong	Peach Pink	Single	Middle	0.597015	0.606154	0.60828	0.628866	0.627907	0.601375	0.597444	0.577982	0.580547	0.586751	0.59396	0.58804	0.595819	0.65411	0.631229	0.613419	0.576687	0.617089	0.623729	0.645051	0.559441	0.652318	0.617647	0.606154	0.6	0.586207	0.614094	0.618421	0.602151	0.62585	0.609121	0.579439	0.603175	0.60559	0.605863	0.619672	0.65035	0.573668	0.605678	0.602484	0.641196
187	P_187	HMC187	C.reticulata f. simplex		Tengchong	Peach Pink	Single	Middle	0.671388	0.672464	0.671642	0.711974	0.687307	0.653968	0.676737	0.655072	0.666667	0.680723	0.70418	0.645062	0.60815	0.707937	0.690402	0.707317	0.668622	0.659824	0.700637	0.683386	0.575472	0.673716	0.687117	0.662824	0.658754	0.659763	0.639144	0.683077	0.583596	0.702875	0.648649	0.638484	0.69697	0.657971	0.7125	0.684049	0.657233	0.682779	0.668639	0.645533	0.67378
188	P_188	HMC188	C.reticulata f. simplex		Tengchong	Peach Pink	Single	Middle	0.718391	0.725664	0.690476	0.721154	0.696319	0.679365	0.706061	0.688047	0.660969	0.679525	0.691824	0.634441	0.59816	0.716981	0.704615	0.700599	0.687135	0.683284	0.69906	0.735669	0.566154	0.713415	0.696049	0.700581	0.677515	0.693452	0.679012	0.681818	0.598746	0.72293	0.672673	0.661808	0.68546	0.681159	0.695122	0.719136	0.703822	0.64723	0.692308	0.702941	0.703364
189	P_189	HMC189	C.reticulata f. simplex		Tengchong	Peach Pink	Single	Middle	0.685237	0.691429	0.657061	0.673846	0.666667	0.654321	0.676471	0.664773	0.676136	0.670554	0.676923	0.597668	0.585586	0.665663	0.659763	0.686217	0.673352	0.69883	0.694444	0.688073	0.54955	0.668622	0.666667	0.662921	0.668605	0.655172	0.685015	0.662722	0.571429	0.655589	0.678571	0.672464	0.721557	0.667614	0.680597	0.683582	0.642424	0.62963	0.678261	0.679083	0.673591
190	P_190	HMC190	C.reticulata f. simplex		Tengchong	Peach Pink	Single	Middle	0.641457	0.656069	0.640118	0.666667	0.644377	0.630915	0.649701	0.677515	0.650289	0.653731	0.638629	0.627692	0.58567	0.673981	0.622754	0.659701	0.642442	0.652941	0.687898	0.676101	0.562893	0.651652	0.685185	0.641834	0.651786	0.643068	0.641975	0.655488	0.570978	0.674051	0.636637	0.598854	0.674699	0.636888	0.684211	0.631737	0.639498	0.655689	0.637427	0.643478	0.651515
191	P_191	LJ191	C.reticulata	Shizitou	Lijiang	Peach Pink	Double	Late	0.675362	0.686567	0.734177	0.700658	0.719355	0.713805	0.734824	0.644118	0.660767	0.722397	0.670968	0.708197	0.631922	0.72459	0.711538	0.650602	0.703364	0.678788	0.705882	0.726974	0.613861	0.709779	0.68652	0.681548	0.677914	0.726415	0.695793	0.742671	0.633333	0.736667	0.683386	0.71875	0.670732	0.69697	0.680251	0.778146	0.677524	0.656535	0.730408	0.678679	0.715655
192	P_192	LJ192	C.reticulata	Shizitou	Lijiang	Peach Pink	Double	Middle	0.768997	0.806349	0.763578	0.697068	0.710191	0.698675	0.70405	0.660767	0.653061	0.687117	0.646688	0.666667	0.694631	0.790541	0.665635	0.672727	0.645161	0.670659	0.680511	0.763333	0.63245	0.863481	0.652439	0.729483	0.721875	0.680851	0.655172	0.75	0.668919	0.682692	0.654434	0.634218	0.637982	0.653959	0.646341	0.669753	0.674194	0.62908	0.742947	0.732308	0.750809
[truncated: 148 more columns]

## Sheet: Sheet1
	Flower color					Flower type			Blooming period
	peach pink	pink	red	white	multicolor	single	semi-double	double	early	middle	late
Kunming	52	5	5	1	3	1	14	51	26	32	8
Dali	18	1	3	3	3	0	4	24	2	21	5
Chuxiong	38	2	7	2	1	3	3	45	18	31	2
Tengchong	41	0	2	0	0	21	5	17	34	9	0
Lijiang	2	0	0	0	0	0	0	2	0	1	1
